# Supplementary material for: Unprecedented nucleophile-promoted 1,7-S or Se shift reactions under Pummerer reaction conditions of 4-alkenyl-3-sulfinylmethylpyrroles
Source: Beilstein J Org Chem. 2018 Oct 29;14:2722–9. doi: 10.3762/bjoc.14.250 (PMC6244179; doi:10.3762/bjoc.14.250)
Supplement: File 2 — Crystallographic information of compound 11d. [file Beilstein_J_Org_Chem-14-2722-s002.txt]

data_General
_audit_creation_date                  '2016-04-28'
_audit_creation_method                'by CrystalStructure 3.8'
_audit_update_record                   ?

#==============================================================================

# PROCESSING SUMMARY (IUCr Office Use Only)

_journal_date_recd_electronic     ?
_journal_date_from_coeditor       ?
_journal_date_accepted            ?
_journal_coeditor_code            ?

#==============================================================================

# SUBMISSION DETAILS

_publ_contact_author_name             'ENTER NAME'
_publ_contact_author_email            'ENTER EMAIL ADDRESS'
_publ_contact_author_fax              'ENTER FAX NUMBER'
_publ_contact_author_phone            'ENTER PHONE NUMBER'
_publ_contact_letter
;
    ENTER TEXT OF LETTER
;
_publ_requested_journal               'ENTER JOURNAL NAME HERE'
_publ_requested_category              'CHOOSE FI FM FO CI CM CO or AD'
_publ_requested_coeditor_name          ?

#==============================================================================

# TITLE AND AUTHOR LIST

_publ_section_title
;
    ENTER SECTION TITLE
;
_publ_section_title_footnote
;
    ENTER FOOTNOTE TO TITLE OF PAPER
;
loop_
_publ_author_name
_publ_author_footnote
_publ_author_address
' FIRST AUTHORS NAME '
;
  FIRST AUTHORS FOOTNOTES
;
;
  FIRST AUTHORS ADDRESS
;
_publ_section_synopsis
;
  ENTER SYNOPSIS
;

#==============================================================================

# TEXT

_publ_section_abstract
;
    ENTER ABSTRACT
;
_publ_section_comment
;
    ENTER TEXT
;
_publ_section_references
;
    ENTER OTHER REFERENCES

    Rigaku/MSC and Rigaku Corporation. (2006).
    CrystalStructure (Version 3.8). 
    Single Crystal Structure Analysis Software.
    Rigaku/MSC, 9009 TX, USA 77381-5209.
    Rigaku, Tokyo 196-8666, Japan.

    Carruthers, J.R., Rollett,J.S., Betteridge, P.W.,
	 Kinna, D., Pearce, L., Larsen, A., and Gabe, E.(1999)
    CRYSTALS Issue 11, Chemical Crystallography Laboratory, Oxford, UK.

;
_publ_section_figure_captions
;
    ENTER FIGURE CAPTIONS
;
_publ_section_exptl_prep
;
    ENTER COMPOUND PREPARATION DETAILS
;
_publ_section_exptl_refinement
;
    ENTER SPECIAL DETAILS OF THE REFINEMENT
;

#==============================================================================

data__shelxl

#==============================================================================

# CHEMICAL DATA

_chemical_formula_sum                  'C35 H34 N2 O5 S3 '
_chemical_formula_moiety               'C35 H34 N2 O5 S3 '
_chemical_formula_weight               658.84
_chemical_melting_point                ?

#==============================================================================

# CRYSTAL DATA
_symmetry_cell_setting                 tetragonal
_symmetry_space_group_name_H-M        'P 41'
_symmetry_space_group_name_Hall       'P 4w'
_symmetry_Int_Tables_number            76
loop_
_symmetry_equiv_pos_site_id
_symmetry_equiv_pos_as_xyz
1   '+X,+Y,+Z'
2   '-Y,+X,1/4+Z'
3   '-X,-Y,1/2+Z'
4   '+Y,-X,3/4+Z'

#------------------------------------------------------------------------------

_cell_length_a                         14.8202(6)
_cell_length_b                         14.8202(6)
_cell_length_c                         14.7217(6)
_cell_angle_alpha                      90.0000
_cell_angle_beta                       90.0000
_cell_angle_gamma                      90.0000
_cell_volume                           3233.4(2)
_cell_formula_units_Z                  4
_cell_measurement_reflns_used          ?
_cell_measurement_theta_min            ?
_cell_measurement_theta_max            ?
_cell_measurement_temperature          123.0

#------------------------------------------------------------------------------

_exptl_crystal_description            '?'
_exptl_crystal_colour                 '?'
_exptl_crystal_size_max                0.30
_exptl_crystal_size_mid                0.20
_exptl_crystal_size_min                0.10
_exptl_crystal_density_diffrn          1.353
_exptl_crystal_density_meas            ?
_exptl_crystal_density_method         'not measured'
_exptl_crystal_F_000                   1384.00
_exptl_absorpt_coefficient_mu          0.275
_exptl_absorpt_correction_type         none
_exptl_absorpt_correction_T_min        0.922
_exptl_absorpt_correction_T_max        0.973

#==============================================================================

# EXPERIMENTAL DATA

_diffrn_radiation_type                'Mo K\a'
_diffrn_radiation_wavelength           0.71075
_diffrn_measurement_device_type       'Rigaku RAXIS-RAPID'
_diffrn_measurement_method             \w
_diffrn_detector_area_resol_mean       ?
_diffrn_reflns_number                  30943
_diffrn_reflns_av_R_equivalents        0.024
_diffrn_reflns_theta_max               27.47
_diffrn_measured_fraction_theta_max    0.998
_diffrn_reflns_theta_full              27.47
_diffrn_measured_fraction_theta_full   0.998
_diffrn_reflns_limit_h_min             -19
_diffrn_reflns_limit_h_max             19
_diffrn_reflns_limit_k_min             -19
_diffrn_reflns_limit_k_max             19
_diffrn_reflns_limit_l_min             -19
_diffrn_reflns_limit_l_max             17

#==============================================================================

# REFINEMENT DATA

_refine_special_details
;
    Refinement was performed using all reflections. The weighted R-factor
(wR), goodness of fit (S) and R-factor (gt) are 
    based on F, with F set to zero for negative F. The threshold expression of
    F^2^ > 2.0 sigma(F^2^) is used only for calculating R-factor (gt).
;
_reflns_number_total                   7244
_reflns_number_gt                      27820
_reflns_threshold_expression           F^2^>2.0\s(F^2^)
_refine_ls_structure_factor_coef       F
_refine_ls_R_factor_gt                 0.0454
_refine_ls_wR_factor_ref               0.0564
_refine_ls_hydrogen_treatment          refall
_refine_ls_number_reflns               30945
_refine_ls_number_parameters           440
_refine_ls_goodness_of_fit_ref         0.919
_refine_ls_weighting_scheme            calc
_refine_ls_weighting_details
'w = 1/[0.0010Fo^2^ + 3.0000\s(Fo^2^) + 0.5000]'
_refine_ls_shift/su_max                0.0000
_refine_diff_density_max               13.10
_refine_diff_density_min               -3.66
_refine_ls_extinction_method           none
_refine_ls_extinction_coef             ?
_refine_ls_abs_structure_details       ?
_refine_ls_abs_structure_Flack         ?

loop_
_atom_type_symbol
_atom_type_description
_atom_type_scat_dispersion_real
_atom_type_scat_dispersion_imag
_atom_type_scat_source
  'C' 'C'  0.003 0.002 
;
International Tables for Crystallography
(1992, Vol. C, Tables 4.2.6.8 and 6.1.1.4)
;
  'H' 'H'  0.000 0.000 
;
International Tables for Crystallography
(1992, Vol. C, Table 6.1.1.4)
;
  'N' 'N'  0.006 0.003 
;
International Tables for Crystallography
(1992, Vol. C, Tables 4.2.6.8 and 6.1.1.4)
;
  'O' 'O'  0.011 0.006 
;
International Tables for Crystallography
(1992, Vol. C, Tables 4.2.6.8 and 6.1.1.4)
;
  'S' 'S'  0.125 0.123 
;
International Tables for Crystallography
(1992, Vol. C, Tables 4.2.6.8 and 6.1.1.4)
;

#==============================================================================

# ATOMIC COORDINATES AND THERMAL PARAMETERS

loop_
_atom_site_label
_atom_site_type_symbol
_atom_site_fract_x
_atom_site_fract_y
_atom_site_fract_z
_atom_site_U_iso_or_equiv
_atom_site_adp_type
_atom_site_occupancy
_atom_site_symmetry_multiplicity
_atom_site_calc_flag
_atom_site_refinement_flags
_atom_site_disorder_assembly
_atom_site_disorder_group
 S(1) S 0.63072(2) 0.06913(2) 0.81032(3) 0.02668(7) Uani 1.00 1 d . . .
 S(2) S 0.74398(3) 0.53585(2) 0.67242(3) 0.03392(9) Uani 1.00 1 d . . .
 S(3) S 0.82657(3) 0.34521(3) 0.86042(3) 0.04012(10) Uani 1.00 1 d . . .
 O(1) O 0.65773(9) 0.56628(9) 0.70405(8) 0.0569(3) Uani 1.00 1 d . . .
 O(2) O 0.82491(9) 0.56964(7) 0.71329(9) 0.0539(3) Uani 1.00 1 d . . .
 O(3) O 0.48173(10) 0.44519(9) 0.74289(12) 0.0720(4) Uani 1.00 1 d . . .
 O(4) O 0.54692(7) 0.04623(6) 0.85203(7) 0.0362(2) Uani 1.00 1 d . . .
 O(5) O 0.71239(7) 0.05919(6) 0.86053(7) 0.0344(2) Uani 1.00 1 d . . .
 N(1) N 0.61946(7) 0.17755(7) 0.78030(7) 0.0238(2) Uani 1.00 1 d . . .
 N(2) N 0.74485(7) 0.42568(7) 0.68573(8) 0.0285(2) Uani 1.00 1 d . . .
 C(1) C 0.53366(9) 0.21604(9) 0.77070(10) 0.0275(3) Uani 1.00 1 d . . .
 C(2) C 0.54113(9) 0.29350(9) 0.72274(9) 0.0277(3) Uani 1.00 1 d . . .
 C(3) C 0.63415(9) 0.30271(9) 0.69769(9) 0.0276(3) Uani 1.00 1 d . . .
 C(4) C 0.68244(8) 0.23287(8) 0.73261(9) 0.0238(3) Uani 1.00 1 d . . .
 C(5) C 0.78249(8) 0.21394(8) 0.73084(9) 0.0235(3) Uani 1.00 1 d . . .
 C(6) C 0.84030(9) 0.29999(9) 0.74533(10) 0.0274(3) Uani 1.00 1 d . . .
 C(7) C 0.83077(9) 0.37736(9) 0.67637(10) 0.0291(3) Uani 1.00 1 d . . .
 C(8) C 0.66953(10) 0.37889(11) 0.64065(11) 0.0385(4) Uani 1.00 1 d . . .
 C(9) C 0.81515(8) 0.16298(8) 0.64707(9) 0.0227(2) Uani 1.00 1 d . . .
 C(10) C 0.76419(9) 0.15313(9) 0.56814(10) 0.0273(3) Uani 1.00 1 d . . .
 C(11) C 0.79787(10) 0.10416(10) 0.49480(10) 0.0324(3) Uani 1.00 1 d . . .
 C(12) C 0.88326(11) 0.06642(9) 0.49921(10) 0.0356(3) Uani 1.00 1 d . . .
 C(13) C 0.93476(10) 0.07606(9) 0.57605(10) 0.0337(3) Uani 1.00 1 d . . .
 C(14) C 0.90142(9) 0.12334(9) 0.65011(10) 0.0276(3) Uani 1.00 1 d . . .
 C(15) C 0.90175(12) 0.27166(10) 0.91781(11) 0.0430(4) Uani 1.00 1 d . . .
 C(16) C 0.87378(14) 0.19919(14) 0.96845(13) 0.0560(5) Uani 1.00 1 d . . .
 C(17) C 0.93646(16) 0.14448(13) 1.01199(14) 0.0612(6) Uani 1.00 1 d . . .
 C(18) C 1.02610(15) 0.16130(13) 1.00627(14) 0.0615(6) Uani 1.00 1 d . . .
 C(19) C 1.05533(17) 0.2326(2) 0.9563(2) 0.1046(10) Uani 1.00 1 d . . .
 C(20) C 0.99362(15) 0.28861(18) 0.9134(2) 0.0946(9) Uani 1.00 1 d . . .
 C(21) C 0.74877(10) 0.55475(9) 0.55403(11) 0.0320(3) Uani 1.00 1 d . . .
 C(22) C 0.83052(11) 0.54488(11) 0.50924(13) 0.0451(4) Uani 1.00 1 d . . .
 C(23) C 0.83150(12) 0.54956(13) 0.41547(14) 0.0534(5) Uani 1.00 1 d . . .
 C(24) C 0.75359(12) 0.56308(13) 0.36544(12) 0.0501(4) Uani 1.00 1 d . . .
 C(25) C 0.67217(11) 0.57365(13) 0.41148(12) 0.0503(4) Uani 1.00 1 d . . .
 C(26) C 0.66970(10) 0.56859(11) 0.50551(11) 0.0383(4) Uani 1.00 1 d . . .
 C(27) C 0.75715(16) 0.5659(2) 0.26212(14) 0.0830(8) Uani 1.00 1 d . . .
 C(28) C 0.64112(8) 0.01136(9) 0.70579(9) 0.0241(3) Uani 1.00 1 d . . .
 C(29) C 0.70672(9) -0.05445(9) 0.69810(10) 0.0303(3) Uani 1.00 1 d . . .
 C(30) C 0.71446(10) -0.10124(10) 0.61617(11) 0.0358(3) Uani 1.00 1 d . . .
 C(31) C 0.65817(10) -0.08167(10) 0.54294(10) 0.0349(3) Uani 1.00 1 d . . .
 C(32) C 0.59360(9) -0.01402(10) 0.55283(10) 0.0334(3) Uani 1.00 1 d . . .
 C(33) C 0.58379(9) 0.03192(9) 0.63340(9) 0.0302(3) Uani 1.00 1 d . . .
 C(34) C 0.66952(12) -0.13024(14) 0.45359(12) 0.0522(5) Uani 1.00 1 d . . .
 C(35) C 0.46716(9) 0.36004(10) 0.70257(12) 0.0366(3) Uani 1.00 1 d . . .
 H(1) H 0.4791 0.1917 0.7941 0.035 Uiso 1.00 1 c R . .
 H(2) H 0.8343 0.3529 0.6168 0.034 Uiso 1.00 1 c R . .
 H(3) H 0.4497 0.4492 0.7899 0.089 Uiso 1.00 1 c R . .
 H(4) H 0.8788 0.4188 0.6854 0.034 Uiso 1.00 1 c R . .
 H(5) H 0.6222 0.4209 0.6304 0.045 Uiso 1.00 1 c R . .
 H(6) H 0.6898 0.3556 0.5841 0.047 Uiso 1.00 1 c R . .
 H(7) H 0.7944 0.1758 0.7813 0.027 Uiso 1.00 1 c R . .
 H(8) H 0.9013 0.2808 0.7414 0.034 Uiso 1.00 1 c R . .
 H(9) H 0.7062 0.1801 0.5643 0.033 Uiso 1.00 1 c R . .
 H(10) H 0.7622 0.0965 0.4417 0.039 Uiso 1.00 1 c R . .
 H(11) H 0.9063 0.0337 0.4488 0.044 Uiso 1.00 1 c R . .
 H(12) H 0.9934 0.0504 0.5784 0.040 Uiso 1.00 1 c R . .
 H(13) H 0.9371 0.1289 0.7034 0.034 Uiso 1.00 1 c R . .
 H(14) H 0.8112 0.1864 0.9740 0.068 Uiso 1.00 1 c R . .
 H(15) H 0.9161 0.0942 1.0463 0.073 Uiso 1.00 1 c R . .
 H(16) H 1.0682 0.1237 1.0369 0.074 Uiso 1.00 1 c R . .
 H(17) H 1.1181 0.2441 0.9506 0.126 Uiso 1.00 1 c R . .
 H(18) H 1.0148 0.3398 0.8808 0.113 Uiso 1.00 1 c R . .
 H(19) H 0.8847 0.5351 0.5423 0.054 Uiso 1.00 1 c R . .
 H(20) H 0.8874 0.5432 0.3845 0.064 Uiso 1.00 1 c R . .
 H(21) H 0.6182 0.5844 0.3784 0.060 Uiso 1.00 1 c R . .
 H(22) H 0.6139 0.5745 0.5367 0.046 Uiso 1.00 1 c R . .
 H(23) H 0.7670 0.6262 0.2427 0.100 Uiso 1.00 1 c R . .
 H(24) H 0.7016 0.5446 0.2380 0.100 Uiso 1.00 1 c R . .
 H(25) H 0.8050 0.5287 0.2412 0.099 Uiso 1.00 1 c R . .
 H(26) H 0.7457 -0.0676 0.7476 0.036 Uiso 1.00 1 c R . .
 H(27) H 0.7588 -0.1472 0.6103 0.043 Uiso 1.00 1 c R . .
 H(28) H 0.5557 0.0006 0.5029 0.040 Uiso 1.00 1 c R . .
 H(29) H 0.5387 0.0770 0.6396 0.035 Uiso 1.00 1 c R . .
 H(30) H 0.7106 -0.0979 0.4163 0.064 Uiso 1.00 1 c R . .
 H(31) H 0.6128 -0.1343 0.4238 0.064 Uiso 1.00 1 c R . .
 H(32) H 0.6923 -0.1892 0.4644 0.063 Uiso 1.00 1 c R . .
 H(33) H 0.4119 0.3363 0.7250 0.043 Uiso 1.00 1 c R . .
 H(34) H 0.4631 0.3676 0.6386 0.034 Uiso 1.00 1 c R . .


loop_
_atom_site_aniso_label
_atom_site_aniso_U_11
_atom_site_aniso_U_22
_atom_site_aniso_U_33
_atom_site_aniso_U_12
_atom_site_aniso_U_13
_atom_site_aniso_U_23
 S(1) 0.03309(17) 0.02443(15) 0.02253(15) 0.00123(14) 0.00135(14) 0.00218(13)
 S(2) 0.0434(2) 0.02894(17) 0.02946(18) 0.00826(15) -0.00801(15) -0.00684(15)
 S(3) 0.0510(2) 0.0387(2) 0.03069(19) 0.01787(18) -0.01678(17) -0.01299(16)
 O(1) 0.0749(8) 0.0655(8) 0.0304(6) 0.0395(6) 0.0007(5) -0.0046(5)
 O(2) 0.0703(8) 0.0290(5) 0.0623(8) 0.0007(5) -0.0338(6) -0.0119(5)
 O(3) 0.0699(9) 0.0553(7) 0.0908(11) 0.0070(7) 0.0117(8) -0.0116(8)
 O(4) 0.0447(5) 0.0321(5) 0.0318(5) -0.0022(4) 0.0101(4) 0.0034(4)
 O(5) 0.0456(5) 0.0315(4) 0.0260(5) 0.0034(4) -0.0067(4) -0.0006(4)
 N(1) 0.0270(5) 0.0224(5) 0.0221(5) 0.0014(4) 0.0027(4) 0.0003(4)
 N(2) 0.0278(5) 0.0279(5) 0.0299(6) 0.0002(4) -0.0036(4) 0.0018(4)
 C(1) 0.0205(6) 0.0330(6) 0.0291(7) 0.0012(5) 0.0038(5) -0.0041(5)
 C(2) 0.0259(6) 0.0294(6) 0.0279(7) 0.0022(5) -0.0019(5) -0.0066(5)
 C(3) 0.0246(6) 0.0319(7) 0.0263(7) -0.0009(5) -0.0026(5) 0.0006(5)
 C(4) 0.0243(6) 0.0261(6) 0.0209(6) 0.0011(5) -0.0006(4) -0.0010(5)
 C(5) 0.0244(6) 0.0251(6) 0.0210(6) 0.0019(5) -0.0019(5) 0.0001(4)
 C(6) 0.0245(6) 0.0297(6) 0.0282(7) 0.0041(5) -0.0043(5) -0.0075(5)
 C(7) 0.0270(6) 0.0255(6) 0.0349(7) -0.0030(5) -0.0007(5) -0.0056(5)
 C(8) 0.0315(7) 0.0447(8) 0.0392(8) -0.0096(6) -0.0120(6) 0.0146(6)
 C(9) 0.0249(6) 0.0191(5) 0.0242(6) -0.0019(4) 0.0025(5) 0.0017(4)
 C(10) 0.0272(6) 0.0288(6) 0.0261(6) -0.0051(5) 0.0021(5) -0.0021(5)
 C(11) 0.0393(7) 0.0315(7) 0.0265(7) -0.0070(6) 0.0036(6) -0.0048(5)
 C(12) 0.0488(8) 0.0284(7) 0.0296(7) -0.0007(6) 0.0138(6) -0.0090(5)
 C(13) 0.0348(7) 0.0285(6) 0.0377(8) 0.0053(5) 0.0124(6) 0.0014(6)
 C(14) 0.0281(6) 0.0253(6) 0.0294(7) 0.0027(5) 0.0024(5) 0.0017(5)
 C(15) 0.0572(10) 0.0362(7) 0.0357(8) 0.0066(7) -0.0208(7) -0.0068(6)
 C(16) 0.0611(11) 0.0642(11) 0.0428(10) -0.0004(9) -0.0110(8) 0.0028(8)
 C(17) 0.0874(15) 0.0484(10) 0.0477(11) 0.0030(10) -0.0307(10) 0.0029(8)
 C(18) 0.0793(14) 0.0475(10) 0.0577(12) 0.0158(10) -0.0309(10) 0.0014(9)
 C(19) 0.0546(13) 0.115(2) 0.145(2) -0.0001(13) -0.0350(15) 0.061(2)
 C(20) 0.0552(12) 0.0903(16) 0.138(2) -0.0099(11) -0.0461(14) 0.0630(17)
 C(21) 0.0367(7) 0.0225(6) 0.0366(7) -0.0008(5) 0.0002(6) 0.0033(6)
 C(22) 0.0347(8) 0.0464(9) 0.0541(11) 0.0074(7) -0.0031(7) 0.0137(8)
 C(23) 0.0396(8) 0.0664(11) 0.0543(11) 0.0153(8) 0.0149(8) 0.0198(9)
 C(24) 0.0521(9) 0.0610(10) 0.0373(9) 0.0193(8) 0.0097(7) 0.0168(8)
 C(25) 0.0401(8) 0.0755(12) 0.0354(9) 0.0127(8) 0.0016(7) 0.0106(8)
 C(26) 0.0335(7) 0.0473(8) 0.0340(8) 0.0045(6) 0.0025(6) 0.0084(6)
 C(27) 0.0737(14) 0.137(2) 0.0385(11) 0.0490(15) 0.0208(10) 0.0234(13)
 C(28) 0.0248(6) 0.0236(6) 0.0240(6) -0.0014(5) 0.0006(5) -0.0005(5)
 C(29) 0.0313(6) 0.0315(6) 0.0280(7) 0.0021(5) -0.0036(5) -0.0003(5)
 C(30) 0.0338(7) 0.0377(7) 0.0358(8) 0.0091(6) -0.0018(6) -0.0056(6)
 C(31) 0.0329(7) 0.0394(7) 0.0324(8) -0.0034(6) -0.0009(6) -0.0083(6)
 C(32) 0.0287(6) 0.0393(7) 0.0321(7) -0.0022(6) -0.0078(6) 0.0013(6)
 C(33) 0.0288(6) 0.0295(6) 0.0322(8) 0.0000(5) -0.0049(5) -0.0011(5)
 C(34) 0.0494(9) 0.0693(12) 0.0378(9) 0.0079(8) -0.0051(7) -0.0195(8)
 C(35) 0.0298(7) 0.0290(6) 0.0509(9) 0.0063(6) -0.0065(6) -0.0050(6)

#==============================================================================

_computing_data_collection            'PROCESS-AUTO'
_computing_cell_refinement            'PROCESS-AUTO'
_computing_data_reduction             'CrystalStructure'
_computing_structure_solution         'SIR97'
_computing_structure_refinement       'CRYSTALS'
_computing_publication_material       'CrystalStructure 3.8'
_computing_molecular_graphics          ?

#==============================================================================

# MOLECULAR GEOMETRY

_geom_special_details
;
    ENTER SPECIAL DETAILS OF THE MOLECULAR GEOMETRY
;

loop_
_geom_bond_atom_site_label_1
_geom_bond_atom_site_label_2
_geom_bond_distance
_geom_bond_publ_flag
_geom_bond_site_symmetry_1
_geom_bond_site_symmetry_2
S(1) O(4) 1.4264(10) yes . .
S(1) O(5) 1.4259(10) yes . .
S(1) N(1) 1.6748(10) yes . .
S(1) C(28) 1.7677(13) yes . .
S(2) O(1) 1.4332(13) yes . .
S(2) O(2) 1.4323(13) yes . .
S(2) N(2) 1.6445(10) yes . .
S(2) C(21) 1.7667(16) yes . .
S(3) C(6) 1.8334(15) yes . .
S(3) C(15) 1.7730(16) yes . .
O(3) C(35) 1.411(2) yes . .
N(1) C(1) 1.4008(16) yes . .
N(1) C(4) 1.4270(16) yes . .
N(2) C(7) 1.4674(16) yes . .
N(2) C(8) 1.4722(18) yes . .
C(1) C(2) 1.3523(19) yes . .
C(2) C(3) 1.4336(18) yes . .
C(2) C(35) 1.5041(19) yes . .
C(3) C(4) 1.3593(17) yes . .
C(3) C(8) 1.502(2) yes . .
C(4) C(5) 1.5093(16) yes . .
C(5) C(6) 1.5511(17) yes . .
C(5) C(9) 1.5250(18) yes . .
C(6) C(7) 1.5380(19) yes . .
C(9) C(10) 1.3935(19) yes . .
C(9) C(14) 1.4078(17) yes . .
C(10) C(11) 1.393(2) yes . .
C(11) C(12) 1.385(2) yes . .
C(12) C(13) 1.372(2) yes . .
C(13) C(14) 1.387(2) yes . .
C(15) C(16) 1.372(2) yes . .
C(15) C(20) 1.386(2) yes . .
C(16) C(17) 1.390(2) yes . .
C(17) C(18) 1.354(3) yes . .
C(18) C(19) 1.358(3) yes . .
C(19) C(20) 1.388(3) yes . .
C(21) C(22) 1.387(2) yes . .
C(21) C(26) 1.388(2) yes . .
C(22) C(23) 1.382(2) yes . .
C(23) C(24) 1.384(2) yes . .
C(24) C(25) 1.393(2) yes . .
C(24) C(27) 1.523(2) yes . .
C(25) C(26) 1.387(2) yes . .
C(28) C(29) 1.3818(18) yes . .
C(28) C(33) 1.3966(18) yes . .
C(29) C(30) 1.396(2) yes . .
C(30) C(31) 1.394(2) yes . .
C(31) C(32) 1.394(2) yes . .
C(31) C(34) 1.509(2) yes . .
C(32) C(33) 1.3753(19) yes . .
O(3) H(3) 0.841 no . .
C(1) H(1) 0.950 no . .
C(5) H(7) 0.950 no . .
C(6) H(8) 0.950 no . .
C(7) H(2) 0.950 no . .
C(7) H(4) 0.950 no . .
C(8) H(5) 0.950 no . .
C(8) H(6) 0.950 no . .
C(10) H(9) 0.950 no . .
C(11) H(10) 0.950 no . .
C(12) H(11) 0.950 no . .
C(13) H(12) 0.950 no . .
C(14) H(13) 0.950 no . .
C(16) H(14) 0.950 no . .
C(17) H(15) 0.950 no . .
C(18) H(16) 0.950 no . .
C(19) H(17) 0.950 no . .
C(20) H(18) 0.950 no . .
C(22) H(19) 0.950 no . .
C(23) H(20) 0.950 no . .
C(25) H(21) 0.950 no . .
C(26) H(22) 0.950 no . .
C(27) H(23) 0.950 no . .
C(27) H(24) 0.950 no . .
C(27) H(25) 0.950 no . .
C(29) H(26) 0.950 no . .
C(30) H(27) 0.950 no . .
C(32) H(28) 0.950 no . .
C(33) H(29) 0.950 no . .
C(34) H(30) 0.950 no . .
C(34) H(31) 0.950 no . .
C(34) H(32) 0.950 no . .
C(35) H(33) 0.950 no . .
C(35) H(34) 0.950 no . .

loop_
_geom_angle_atom_site_label_1
_geom_angle_atom_site_label_2
_geom_angle_atom_site_label_3
_geom_angle
_geom_angle_publ_flag
_geom_angle_site_symmetry_1
_geom_angle_site_symmetry_2
_geom_angle_site_symmetry_3
O(4) S(1) O(5) 119.43(6) yes . . .
O(4) S(1) N(1) 104.78(5) yes . . .
O(4) S(1) C(28) 109.60(5) yes . . .
O(5) S(1) N(1) 108.69(5) yes . . .
O(5) S(1) C(28) 109.10(5) yes . . .
N(1) S(1) C(28) 104.10(6) yes . . .
O(1) S(2) O(2) 120.02(7) yes . . .
O(1) S(2) N(2) 106.30(6) yes . . .
O(1) S(2) C(21) 107.85(7) yes . . .
O(2) S(2) N(2) 106.89(6) yes . . .
O(2) S(2) C(21) 108.99(7) yes . . .
N(2) S(2) C(21) 105.94(6) yes . . .
C(6) S(3) C(15) 98.39(7) yes . . .
S(1) N(1) C(1) 120.51(8) yes . . .
S(1) N(1) C(4) 128.01(8) yes . . .
C(1) N(1) C(4) 108.07(10) yes . . .
S(2) N(2) C(7) 118.69(8) yes . . .
S(2) N(2) C(8) 114.08(9) yes . . .
C(7) N(2) C(8) 112.69(10) yes . . .
N(1) C(1) C(2) 108.91(11) yes . . .
C(1) C(2) C(3) 107.09(11) yes . . .
C(1) C(2) C(35) 126.87(12) yes . . .
C(3) C(2) C(35) 125.99(12) yes . . .
C(2) C(3) C(4) 109.66(11) yes . . .
C(2) C(3) C(8) 123.45(12) yes . . .
C(4) C(3) C(8) 126.88(12) yes . . .
N(1) C(4) C(3) 106.21(10) yes . . .
N(1) C(4) C(5) 122.98(10) yes . . .
C(3) C(4) C(5) 130.71(11) yes . . .
C(4) C(5) C(6) 112.80(9) yes . . .
C(4) C(5) C(9) 114.70(10) yes . . .
C(6) C(5) C(9) 110.06(10) yes . . .
S(3) C(6) C(5) 111.49(9) yes . . .
S(3) C(6) C(7) 109.11(9) yes . . .
C(5) C(6) C(7) 118.13(11) yes . . .
N(2) C(7) C(6) 112.43(11) yes . . .
N(2) C(8) C(3) 111.52(12) yes . . .
C(5) C(9) C(10) 123.65(10) yes . . .
C(5) C(9) C(14) 117.98(11) yes . . .
C(10) C(9) C(14) 118.36(12) yes . . .
C(9) C(10) C(11) 120.43(12) yes . . .
C(10) C(11) C(12) 120.08(13) yes . . .
C(11) C(12) C(13) 120.32(13) yes . . .
C(12) C(13) C(14) 120.17(13) yes . . .
C(9) C(14) C(13) 120.62(13) yes . . .
S(3) C(15) C(16) 123.40(14) yes . . .
S(3) C(15) C(20) 118.90(15) yes . . .
C(16) C(15) C(20) 117.68(18) yes . . .
C(15) C(16) C(17) 120.37(18) yes . . .
C(16) C(17) C(18) 121.31(18) yes . . .
C(17) C(18) C(19) 119.3(2) yes . . .
C(18) C(19) C(20) 120.1(2) yes . . .
C(15) C(20) C(19) 121.2(2) yes . . .
S(2) C(21) C(22) 119.17(12) yes . . .
S(2) C(21) C(26) 119.82(11) yes . . .
C(22) C(21) C(26) 120.56(15) yes . . .
C(21) C(22) C(23) 118.60(15) yes . . .
C(22) C(23) C(24) 122.00(16) yes . . .
C(23) C(24) C(25) 118.69(16) yes . . .
C(23) C(24) C(27) 120.44(17) yes . . .
C(25) C(24) C(27) 120.87(16) yes . . .
C(24) C(25) C(26) 120.17(15) yes . . .
C(21) C(26) C(25) 119.97(14) yes . . .
S(1) C(28) C(29) 118.33(10) yes . . .
S(1) C(28) C(33) 120.37(9) yes . . .
C(29) C(28) C(33) 121.30(12) yes . . .
C(28) C(29) C(30) 118.63(12) yes . . .
C(29) C(30) C(31) 121.05(13) yes . . .
C(30) C(31) C(32) 118.68(13) yes . . .
C(30) C(31) C(34) 120.55(13) yes . . .
C(32) C(31) C(34) 120.72(13) yes . . .
C(31) C(32) C(33) 121.25(13) yes . . .
C(28) C(33) C(32) 119.06(12) yes . . .
O(3) C(35) C(2) 113.06(12) yes . . .
C(35) O(3) H(3) 108.8 no . . .
N(1) C(1) H(1) 125.6 no . . .
C(2) C(1) H(1) 125.5 no . . .
C(4) C(5) H(7) 106.2 no . . .
C(6) C(5) H(7) 106.2 no . . .
C(9) C(5) H(7) 106.2 no . . .
S(3) C(6) H(8) 105.7 no . . .
C(5) C(6) H(8) 105.8 no . . .
C(7) C(6) H(8) 105.7 no . . .
N(2) C(7) H(2) 108.7 no . . .
N(2) C(7) H(4) 108.8 no . . .
C(6) C(7) H(2) 108.7 no . . .
C(6) C(7) H(4) 108.8 no . . .
H(2) C(7) H(4) 109.5 no . . .
N(2) C(8) H(5) 108.8 no . . .
N(2) C(8) H(6) 109.1 no . . .
C(3) C(8) H(5) 108.9 no . . .
C(3) C(8) H(6) 109.1 no . . .
H(5) C(8) H(6) 109.5 no . . .
C(9) C(10) H(9) 119.8 no . . .
C(11) C(10) H(9) 119.8 no . . .
C(10) C(11) H(10) 120.0 no . . .
C(12) C(11) H(10) 119.9 no . . .
C(11) C(12) H(11) 119.8 no . . .
C(13) C(12) H(11) 119.8 no . . .
C(12) C(13) H(12) 119.9 no . . .
C(14) C(13) H(12) 120.0 no . . .
C(9) C(14) H(13) 119.7 no . . .
C(13) C(14) H(13) 119.7 no . . .
C(15) C(16) H(14) 119.9 no . . .
C(17) C(16) H(14) 119.8 no . . .
C(16) C(17) H(15) 119.4 no . . .
C(18) C(17) H(15) 119.3 no . . .
C(17) C(18) H(16) 120.4 no . . .
C(19) C(18) H(16) 120.2 no . . .
C(18) C(19) H(17) 120.0 no . . .
C(20) C(19) H(17) 119.9 no . . .
C(15) C(20) H(18) 119.6 no . . .
C(19) C(20) H(18) 119.3 no . . .
C(21) C(22) H(19) 120.7 no . . .
C(23) C(22) H(19) 120.7 no . . .
C(22) C(23) H(20) 118.9 no . . .
C(24) C(23) H(20) 119.1 no . . .
C(24) C(25) H(21) 119.9 no . . .
C(26) C(25) H(21) 119.9 no . . .
C(21) C(26) H(22) 120.0 no . . .
C(25) C(26) H(22) 120.0 no . . .
C(24) C(27) H(23) 109.4 no . . .
C(24) C(27) H(24) 109.5 no . . .
C(24) C(27) H(25) 109.5 no . . .
H(23) C(27) H(24) 109.5 no . . .
H(23) C(27) H(25) 109.5 no . . .
H(24) C(27) H(25) 109.5 no . . .
C(28) C(29) H(26) 120.6 no . . .
C(30) C(29) H(26) 120.7 no . . .
C(29) C(30) H(27) 119.5 no . . .
C(31) C(30) H(27) 119.5 no . . .
C(31) C(32) H(28) 119.3 no . . .
C(33) C(32) H(28) 119.4 no . . .
C(28) C(33) H(29) 120.5 no . . .
C(32) C(33) H(29) 120.4 no . . .
C(31) C(34) H(30) 109.5 no . . .
C(31) C(34) H(31) 109.5 no . . .
C(31) C(34) H(32) 109.4 no . . .
H(30) C(34) H(31) 109.5 no . . .
H(30) C(34) H(32) 109.5 no . . .
H(31) C(34) H(32) 109.5 no . . .
O(3) C(35) H(33) 108.5 no . . .
O(3) C(35) H(34) 108.7 no . . .
C(2) C(35) H(33) 108.4 no . . .
C(2) C(35) H(34) 108.6 no . . .
H(33) C(35) H(34) 109.5 no . . .

loop_
_geom_torsion_atom_site_label_1
_geom_torsion_atom_site_label_2
_geom_torsion_atom_site_label_3
_geom_torsion_atom_site_label_4
_geom_torsion
_geom_torsion_publ_flag
_geom_torsion_site_symmetry_1
_geom_torsion_site_symmetry_2
_geom_torsion_site_symmetry_3
_geom_torsion_site_symmetry_4
O(4) S(1) N(1) C(1) -20.63(11) ? . . . .
O(4) S(1) N(1) C(4) -177.22(10) ? . . . .
O(4) S(1) C(28) C(29) -112.76(10) ? . . . .
O(4) S(1) C(28) C(33) 66.90(12) ? . . . .
O(5) S(1) N(1) C(1) -149.37(10) ? . . . .
O(5) S(1) N(1) C(4) 54.04(12) ? . . . .
O(5) S(1) C(28) C(29) 19.72(12) ? . . . .
O(5) S(1) C(28) C(33) -160.62(10) ? . . . .
N(1) S(1) C(28) C(29) 135.61(10) ? . . . .
N(1) S(1) C(28) C(33) -44.73(11) ? . . . .
C(28) S(1) N(1) C(1) 94.45(10) ? . . . .
C(28) S(1) N(1) C(4) -62.14(11) ? . . . .
O(1) S(2) N(2) C(7) -167.90(10) ? . . . .
O(1) S(2) N(2) C(8) 55.52(11) ? . . . .
O(1) S(2) C(21) C(22) 169.50(12) ? . . . .
O(1) S(2) C(21) C(26) -18.12(14) ? . . . .
O(2) S(2) N(2) C(7) -38.59(12) ? . . . .
O(2) S(2) N(2) C(8) -175.16(10) ? . . . .
O(2) S(2) C(21) C(22) 37.69(13) ? . . . .
O(2) S(2) C(21) C(26) -149.93(11) ? . . . .
N(2) S(2) C(21) C(22) -77.01(12) ? . . . .
N(2) S(2) C(21) C(26) 95.37(12) ? . . . .
C(21) S(2) N(2) C(7) 77.54(11) ? . . . .
C(21) S(2) N(2) C(8) -59.04(11) ? . . . .
C(6) S(3) C(15) C(16) -101.83(15) ? . . . .
C(6) S(3) C(15) C(20) 79.55(18) ? . . . .
C(15) S(3) C(6) C(5) 80.86(10) ? . . . .
C(15) S(3) C(6) C(7) -146.87(9) ? . . . .
S(1) N(1) C(1) C(2) -163.03(9) ? . . . .
S(1) N(1) C(4) C(3) 159.99(9) ? . . . .
S(1) N(1) C(4) C(5) -23.33(17) ? . . . .
C(1) N(1) C(4) C(3) 1.09(14) ? . . . .
C(1) N(1) C(4) C(5) 177.77(11) ? . . . .
C(4) N(1) C(1) C(2) -2.26(14) ? . . . .
S(2) N(2) C(7) C(6) 141.71(10) ? . . . .
S(2) N(2) C(8) C(3) -141.07(10) ? . . . .
C(7) N(2) C(8) C(3) 79.74(14) ? . . . .
C(8) N(2) C(7) C(6) -81.15(14) ? . . . .
N(1) C(1) C(2) C(3) 2.46(15) ? . . . .
N(1) C(1) C(2) C(35) -175.08(13) ? . . . .
C(1) C(2) C(3) C(4) -1.80(15) ? . . . .
C(1) C(2) C(3) C(8) 177.73(13) ? . . . .
C(1) C(2) C(35) O(3) 115.51(16) ? . . . .
C(3) C(2) C(35) O(3) -61.6(2) ? . . . .
C(35) C(2) C(3) C(4) 175.76(13) ? . . . .
C(35) C(2) C(3) C(8) -4.7(2) ? . . . .
C(2) C(3) C(4) N(1) 0.41(14) ? . . . .
C(2) C(3) C(4) C(5) -175.92(12) ? . . . .
C(2) C(3) C(8) N(2) 125.96(13) ? . . . .
C(4) C(3) C(8) N(2) -54.59(19) ? . . . .
C(8) C(3) C(4) N(1) -179.11(12) ? . . . .
C(8) C(3) C(4) C(5) 4.6(2) ? . . . .
N(1) C(4) C(5) C(6) -135.87(12) ? . . . .
N(1) C(4) C(5) C(9) 97.05(14) ? . . . .
C(3) C(4) C(5) C(6) 39.92(19) ? . . . .
C(3) C(4) C(5) C(9) -87.16(16) ? . . . .
C(4) C(5) C(6) S(3) 67.02(12) ? . . . .
C(4) C(5) C(6) C(7) -60.52(15) ? . . . .
C(4) C(5) C(9) C(10) 15.10(17) ? . . . .
C(4) C(5) C(9) C(14) -164.52(11) ? . . . .
C(6) C(5) C(9) C(10) -113.36(13) ? . . . .
C(6) C(5) C(9) C(14) 67.01(14) ? . . . .
C(9) C(5) C(6) S(3) -163.48(8) ? . . . .
C(9) C(5) C(6) C(7) 68.98(14) ? . . . .
S(3) C(6) C(7) N(2) -56.16(12) ? . . . .
C(5) C(6) C(7) N(2) 72.51(15) ? . . . .
C(5) C(9) C(10) C(11) -178.82(12) ? . . . .
C(5) C(9) C(14) C(13) 179.94(11) ? . . . .
C(10) C(9) C(14) C(13) 0.29(19) ? . . . .
C(14) C(9) C(10) C(11) 0.80(19) ? . . . .
C(9) C(10) C(11) C(12) -1.3(2) ? . . . .
C(10) C(11) C(12) C(13) 0.8(2) ? . . . .
C(11) C(12) C(13) C(14) 0.3(2) ? . . . .
C(12) C(13) C(14) C(9) -0.9(2) ? . . . .
S(3) C(15) C(16) C(17) -179.74(14) ? . . . .
S(3) C(15) C(20) C(19) -179.3(2) ? . . . .
C(16) C(15) C(20) C(19) 2.0(3) ? . . . .
C(20) C(15) C(16) C(17) -1.1(2) ? . . . .
C(15) C(16) C(17) C(18) 0.5(3) ? . . . .
C(16) C(17) C(18) C(19) -0.6(3) ? . . . .
C(17) C(18) C(19) C(20) 1.5(4) ? . . . .
C(18) C(19) C(20) C(15) -2.2(4) ? . . . .
S(2) C(21) C(22) C(23) 172.63(13) ? . . . .
S(2) C(21) C(26) C(25) -172.99(13) ? . . . .
C(22) C(21) C(26) C(25) -0.7(2) ? . . . .
C(26) C(21) C(22) C(23) 0.3(2) ? . . . .
C(21) C(22) C(23) C(24) -0.5(2) ? . . . .
C(22) C(23) C(24) C(25) 1.0(2) ? . . . .
C(22) C(23) C(24) C(27) -178.72(19) ? . . . .
C(23) C(24) C(25) C(26) -1.4(2) ? . . . .
C(27) C(24) C(25) C(26) 178.33(19) ? . . . .
C(24) C(25) C(26) C(21) 1.3(2) ? . . . .
S(1) C(28) C(29) C(30) 179.09(10) ? . . . .
S(1) C(28) C(33) C(32) 179.87(10) ? . . . .
C(29) C(28) C(33) C(32) -0.5(2) ? . . . .
C(33) C(28) C(29) C(30) -0.6(2) ? . . . .
C(28) C(29) C(30) C(31) 0.8(2) ? . . . .
C(29) C(30) C(31) C(32) 0.1(2) ? . . . .
C(29) C(30) C(31) C(34) 177.66(14) ? . . . .
C(30) C(31) C(32) C(33) -1.2(2) ? . . . .
C(34) C(31) C(32) C(33) -178.74(14) ? . . . .
C(31) C(32) C(33) C(28) 1.4(2) ? . . . .

loop_
_geom_contact_atom_site_label_1
_geom_contact_atom_site_label_2
_geom_contact_distance
_geom_contact_publ_flag
_geom_contact_site_symmetry_1
_geom_contact_site_symmetry_2
S(3) C(35) 3.5715(15) ? . 2_655
O(1) C(8) 3.191(2) ? . 2_655
O(2) C(10) 3.2866(17) ? . 2_655
O(2) C(11) 3.5722(18) ? . 2_655
O(2) C(32) 3.1175(19) ? . 2_655
O(2) C(33) 3.2890(18) ? . 2_655
O(3) C(25) 3.382(2) ? . 3_665
O(3) C(26) 3.415(2) ? . 2_655
O(3) C(27) 3.555(2) ? . 3_665
O(4) C(7) 3.5571(16) ? . 2_645
O(5) C(14) 3.4254(16) ? . 2_645
C(7) O(4) 3.5571(16) ? . 4_664
C(8) O(1) 3.191(2) ? . 4_564
C(10) O(2) 3.2866(19) ? . 4_564
C(11) O(2) 3.5722(19) ? . 4_564
C(12) C(29) 3.5668(19) ? . 4_664
C(14) O(5) 3.4254(16) ? . 4_664
C(20) C(23) 3.531(3) ? . 3_765
C(23) C(20) 3.531(3) ? . 3_764
C(23) C(32) 3.535(2) ? . 4_664
C(23) C(33) 3.599(2) ? . 4_664
C(25) O(3) 3.382(2) ? . 3_664
C(26) O(3) 3.415(2) ? . 4_564
C(27) O(3) 3.555(2) ? . 3_664
C(29) C(12) 3.567(2) ? . 2_645
C(32) O(2) 3.1175(18) ? . 4_564
C(32) C(23) 3.535(2) ? . 2_645
C(33) O(2) 3.2890(17) ? . 4_564
C(33) C(23) 3.599(2) ? . 2_645
C(35) S(3) 3.5715(15) ? . 4_564
S(1) H(2) 3.586 ? . 2_645
S(1) H(4) 3.447 ? . 2_645
S(1) H(25) 3.585 ? . 4_565
S(2) H(9) 3.464 ? . 2_655
S(3) H(1) 3.365 ? . 2_655
S(3) H(29) 3.232 ? . 2_655
S(3) H(33) 3.106 ? . 2_655
S(3) H(34) 3.392 ? . 2_655
O(1) H(5) 2.964 ? . 2_655
O(1) H(6) 2.656 ? . 2_655
O(1) H(9) 3.565 ? . 2_655
O(1) H(34) 3.141 ? . 2_655
O(2) H(9) 2.512 ? . 2_655
O(2) H(10) 3.098 ? . 2_655
O(2) H(28) 2.659 ? . 2_655
O(2) H(29) 3.011 ? . 2_655
O(3) H(3) 3.404 ? . 4_564
O(3) H(21) 3.221 ? . 2_655
O(3) H(21) 2.523 ? . 3_665
O(3) H(22) 2.713 ? . 2_655
O(3) H(24) 2.722 ? . 3_665
O(3) H(34) 3.108 ? . 2_655
O(4) H(2) 3.480 ? . 2_645
O(4) H(4) 2.814 ? . 2_645
O(4) H(19) 2.825 ? . 2_645
O(4) H(25) 3.021 ? . 4_565
O(4) H(28) 2.780 ? . 3_655
O(4) H(31) 2.902 ? . 3_655
O(5) H(2) 3.471 ? . 2_645
O(5) H(4) 3.484 ? . 2_645
O(5) H(8) 3.032 ? . 2_645
O(5) H(13) 3.267 ? . 2_645
O(5) H(23) 3.472 ? . 4_565
N(1) H(23) 3.235 ? . 4_565
N(1) H(25) 3.393 ? . 4_565
N(2) H(34) 3.465 ? . 2_655
C(1) H(23) 3.553 ? . 4_565
C(1) H(24) 3.428 ? . 4_565
C(1) H(25) 3.261 ? . 4_565
C(1) H(31) 3.355 ? . 3_655
C(7) H(26) 3.538 ? . 4_664
C(9) H(26) 3.113 ? . 4_664
C(10) H(26) 3.089 ? . 4_664
C(10) H(27) 3.577 ? . 4_664
C(11) H(16) 3.317 ? . 2_644
C(11) H(26) 2.988 ? . 4_664
C(11) H(27) 2.952 ? . 4_664
C(12) H(16) 3.127 ? . 2_644
C(12) H(16) 2.961 ? . 3_754
C(12) H(26) 2.879 ? . 4_664
C(12) H(27) 3.331 ? . 4_664
C(13) H(11) 3.133 ? . 2_645
C(13) H(13) 3.403 ? . 4_664
C(13) H(15) 3.383 ? . 3_754
C(13) H(16) 3.017 ? . 3_754
C(13) H(26) 2.884 ? . 4_664
C(14) H(11) 3.433 ? . 2_645
C(14) H(12) 3.333 ? . 2_645
C(14) H(26) 3.003 ? . 4_664
C(16) H(30) 3.232 ? . 4_665
C(17) H(11) 3.195 ? . 4_665
C(17) H(12) 3.514 ? . 2_645
C(17) H(12) 3.221 ? . 3_755
C(17) H(13) 3.336 ? . 2_645
C(17) H(30) 3.167 ? . 4_665
C(18) H(10) 3.135 ? . 4_665
C(18) H(11) 3.174 ? . 3_755
C(18) H(11) 3.008 ? . 4_665
C(18) H(12) 3.325 ? . 3_755
C(18) H(15) 3.448 ? . 4_664
C(18) H(27) 3.543 ? . 3_755
C(18) H(30) 3.540 ? . 4_665
C(19) H(10) 3.521 ? . 4_665
C(19) H(15) 3.275 ? . 4_664
C(19) H(20) 3.589 ? . 3_765
C(20) H(20) 3.083 ? . 3_765
C(22) H(17) 3.332 ? . 3_764
C(22) H(18) 3.428 ? . 3_764
C(23) H(17) 3.189 ? . 3_764
C(23) H(18) 2.853 ? . 3_764
C(24) H(3) 3.217 ? . 3_664
C(24) H(33) 3.538 ? . 3_664
C(25) H(3) 2.566 ? . 3_664
C(25) H(33) 3.297 ? . 3_664
C(26) H(3) 3.318 ? . 4_564
C(27) H(1) 3.540 ? . 2_654
C(27) H(3) 3.101 ? . 3_664
C(27) H(31) 3.360 ? . 4_664
C(27) H(33) 2.946 ? . 3_664
C(28) H(2) 3.537 ? . 2_645
C(28) H(19) 3.460 ? . 2_645
C(28) H(20) 3.455 ? . 2_645
C(29) H(2) 3.109 ? . 2_645
C(30) H(16) 3.442 ? . 3_754
C(31) H(20) 3.307 ? . 2_645
C(31) H(25) 3.327 ? . 2_645
C(32) H(20) 2.773 ? . 2_645
C(32) H(25) 3.362 ? . 2_645
C(33) H(20) 2.851 ? . 2_645
C(34) H(1) 3.346 ? . 3_654
C(34) H(17) 3.571 ? . 3_754
C(34) H(25) 3.139 ? . 2_645
C(35) H(21) 2.996 ? . 3_665
C(35) H(23) 3.526 ? . 3_665
C(35) H(24) 2.920 ? . 3_665
H(1) S(3) 3.365 ? . 4_564
H(1) C(27) 3.540 ? . 4_565
H(1) C(34) 3.346 ? . 3_655
H(1) H(24) 3.405 ? . 4_565
H(1) H(25) 2.993 ? . 4_565
H(1) H(31) 2.495 ? . 3_655
H(1) H(32) 3.569 ? . 3_655
H(2) S(1) 3.586 ? . 4_664
H(2) O(4) 3.480 ? . 4_664
H(2) O(5) 3.471 ? . 4_664
H(2) C(28) 3.537 ? . 4_664
H(2) C(29) 3.109 ? . 4_664
H(2) H(26) 2.706 ? . 4_664
H(3) O(3) 3.404 ? . 2_655
H(3) C(24) 3.217 ? . 3_665
H(3) C(25) 2.566 ? . 3_665
H(3) C(26) 3.318 ? . 2_655
H(3) C(27) 3.101 ? . 3_665
H(3) H(5) 3.468 ? . 2_655
H(3) H(21) 3.490 ? . 2_655
H(3) H(21) 1.720 ? . 3_665
H(3) H(22) 2.467 ? . 2_655
H(3) H(23) 3.471 ? . 3_665
H(3) H(24) 2.371 ? . 3_665
H(3) H(34) 3.080 ? . 2_655
H(4) S(1) 3.447 ? . 4_664
H(4) O(4) 2.814 ? . 4_664
H(4) O(5) 3.484 ? . 4_664
H(4) H(28) 2.880 ? . 2_655
H(4) H(29) 3.553 ? . 2_655
H(5) O(1) 2.964 ? . 4_564
H(5) H(3) 3.468 ? . 4_564
H(6) O(1) 2.656 ? . 4_564
H(8) O(5) 3.032 ? . 4_664
H(9) S(2) 3.464 ? . 4_564
H(9) O(1) 3.565 ? . 4_564
H(9) O(2) 2.512 ? . 4_564
H(10) O(2) 3.098 ? . 4_564
H(10) C(18) 3.135 ? . 2_644
H(10) C(19) 3.521 ? . 2_644
H(10) H(16) 2.868 ? . 2_644
H(10) H(17) 3.565 ? . 2_644
H(10) H(26) 3.537 ? . 4_664
H(10) H(27) 2.800 ? . 4_664
H(11) C(13) 3.133 ? . 4_664
H(11) C(14) 3.433 ? . 4_664
H(11) C(17) 3.195 ? . 2_644
H(11) C(18) 3.008 ? . 2_644
H(11) C(18) 3.174 ? . 3_754
H(11) H(12) 2.804 ? . 4_664
H(11) H(13) 3.329 ? . 4_664
H(11) H(15) 2.842 ? . 2_644
H(11) H(15) 3.547 ? . 3_754
H(11) H(16) 2.477 ? . 2_644
H(11) H(16) 2.697 ? . 3_754
H(11) H(26) 3.370 ? . 4_664
H(11) H(27) 3.433 ? . 4_664
H(12) C(14) 3.333 ? . 4_664
H(12) C(17) 3.221 ? . 3_754
H(12) C(17) 3.514 ? . 4_664
H(12) C(18) 3.325 ? . 3_754
H(12) H(11) 2.804 ? . 2_645
H(12) H(13) 2.730 ? . 4_664
H(12) H(15) 2.571 ? . 3_754
H(12) H(15) 3.573 ? . 4_664
H(12) H(16) 2.805 ? . 3_754
H(12) H(26) 3.372 ? . 4_664
H(13) O(5) 3.267 ? . 4_664
H(13) C(13) 3.403 ? . 2_645
H(13) C(17) 3.336 ? . 4_664
H(13) H(11) 3.329 ? . 2_645
H(13) H(12) 2.730 ? . 2_645
H(13) H(15) 2.781 ? . 4_664
H(13) H(26) 3.555 ? . 4_664
H(14) H(17) 3.582 ? . 2_645
H(14) H(23) 2.841 ? . 4_565
H(14) H(30) 3.488 ? . 4_665
H(15) C(13) 3.383 ? . 3_755
H(15) C(18) 3.448 ? . 2_645
H(15) C(19) 3.275 ? . 2_645
H(15) H(11) 3.547 ? . 3_755
H(15) H(11) 2.842 ? . 4_665
H(15) H(12) 3.573 ? . 2_645
H(15) H(12) 2.571 ? . 3_755
H(15) H(13) 2.781 ? . 2_645
H(15) H(17) 3.305 ? . 2_645
H(15) H(30) 3.396 ? . 4_665
H(16) C(11) 3.317 ? . 4_665
H(16) C(12) 2.961 ? . 3_755
H(16) C(12) 3.127 ? . 4_665
H(16) C(13) 3.017 ? . 3_755
H(16) C(30) 3.442 ? . 3_755
H(16) H(10) 2.868 ? . 4_665
H(16) H(11) 2.697 ? . 3_755
H(16) H(11) 2.477 ? . 4_665
H(16) H(12) 2.805 ? . 3_755
H(16) H(27) 2.804 ? . 3_755
H(17) C(22) 3.332 ? . 3_765
H(17) C(23) 3.189 ? . 3_765
H(17) C(34) 3.571 ? . 3_755
H(17) H(10) 3.565 ? . 4_665
H(17) H(14) 3.582 ? . 4_664
H(17) H(15) 3.305 ? . 4_664
H(17) H(19) 3.540 ? . 3_765
H(17) H(20) 3.299 ? . 3_765
H(17) H(27) 3.304 ? . 3_755
H(17) H(30) 3.376 ? . 3_755
H(17) H(32) 2.932 ? . 3_755
H(18) C(22) 3.428 ? . 3_765
H(18) C(23) 2.853 ? . 3_765
H(18) H(19) 3.363 ? . 3_765
H(18) H(20) 2.261 ? . 3_765
H(18) H(29) 3.249 ? . 2_655
H(19) O(4) 2.825 ? . 4_664
H(19) C(28) 3.460 ? . 4_664
H(19) H(17) 3.540 ? . 3_764
H(19) H(18) 3.363 ? . 3_764
H(19) H(28) 3.549 ? . 2_655
H(20) C(19) 3.589 ? . 3_764
H(20) C(20) 3.083 ? . 3_764
H(20) C(28) 3.455 ? . 4_664
H(20) C(31) 3.307 ? . 4_664
H(20) C(32) 2.773 ? . 4_664
H(20) C(33) 2.851 ? . 4_664
H(20) H(17) 3.299 ? . 3_764
H(20) H(18) 2.261 ? . 3_764
H(20) H(28) 2.952 ? . 4_664
H(20) H(29) 3.062 ? . 4_664
H(21) O(3) 2.523 ? . 3_664
H(21) O(3) 3.221 ? . 4_564
H(21) C(35) 2.996 ? . 3_664
H(21) H(3) 1.720 ? . 3_664
H(21) H(3) 3.490 ? . 4_564
H(21) H(22) 3.298 ? . 4_564
H(21) H(24) 3.383 ? . 2_655
H(21) H(33) 2.585 ? . 3_664
H(22) O(3) 2.713 ? . 4_564
H(22) H(3) 2.467 ? . 4_564
H(22) H(21) 3.298 ? . 2_655
H(22) H(24) 3.095 ? . 2_655
H(23) O(5) 3.472 ? . 2_654
H(23) N(1) 3.235 ? . 2_654
H(23) C(1) 3.553 ? . 2_654
H(23) C(35) 3.526 ? . 3_664
H(23) H(3) 3.471 ? . 3_664
H(23) H(14) 2.841 ? . 2_654
H(23) H(33) 2.722 ? . 3_664
H(24) O(3) 2.722 ? . 3_664
H(24) C(1) 3.428 ? . 2_654
H(24) C(35) 2.920 ? . 3_664
H(24) H(1) 3.405 ? . 2_654
H(24) H(3) 2.371 ? . 3_664
H(24) H(21) 3.383 ? . 4_564
H(24) H(22) 3.095 ? . 4_564
H(24) H(31) 3.499 ? . 4_664
H(24) H(33) 2.446 ? . 3_664
H(24) H(34) 3.129 ? . 3_664
H(25) S(1) 3.585 ? . 2_654
H(25) O(4) 3.021 ? . 2_654
H(25) N(1) 3.393 ? . 2_654
H(25) C(1) 3.261 ? . 2_654
H(25) C(31) 3.327 ? . 4_664
H(25) C(32) 3.362 ? . 4_664
H(25) C(34) 3.139 ? . 4_664
H(25) H(1) 2.993 ? . 2_654
H(25) H(28) 3.162 ? . 4_664
H(25) H(31) 2.487 ? . 4_664
H(25) H(32) 3.300 ? . 4_664
H(26) C(7) 3.538 ? . 2_645
H(26) C(9) 3.113 ? . 2_645
H(26) C(10) 3.089 ? . 2_645
H(26) C(11) 2.988 ? . 2_645
H(26) C(12) 2.879 ? . 2_645
H(26) C(13) 2.884 ? . 2_645
H(26) C(14) 3.003 ? . 2_645
H(26) H(2) 2.706 ? . 2_645
H(26) H(10) 3.537 ? . 2_645
H(26) H(11) 3.370 ? . 2_645
H(26) H(12) 3.372 ? . 2_645
H(26) H(13) 3.555 ? . 2_645
H(27) C(10) 3.577 ? . 2_645
H(27) C(11) 2.952 ? . 2_645
H(27) C(12) 3.331 ? . 2_645
H(27) C(18) 3.543 ? . 3_754
H(27) H(10) 2.800 ? . 2_645
H(27) H(11) 3.433 ? . 2_645
H(27) H(16) 2.804 ? . 3_754
H(27) H(17) 3.304 ? . 3_754
H(28) O(2) 2.659 ? . 4_564
H(28) O(4) 2.780 ? . 3_654
H(28) H(4) 2.880 ? . 4_564
H(28) H(19) 3.549 ? . 4_564
H(28) H(20) 2.952 ? . 2_645
H(28) H(25) 3.162 ? . 2_645
H(29) S(3) 3.232 ? . 4_564
H(29) O(2) 3.011 ? . 4_564
H(29) H(4) 3.553 ? . 4_564
H(29) H(18) 3.249 ? . 4_564
H(29) H(20) 3.062 ? . 2_645
H(30) C(16) 3.232 ? . 2_644
H(30) C(17) 3.167 ? . 2_644
H(30) C(18) 3.540 ? . 2_644
H(30) H(14) 3.488 ? . 2_644
H(30) H(15) 3.396 ? . 2_644
H(30) H(17) 3.376 ? . 3_754
H(31) O(4) 2.902 ? . 3_654
H(31) C(1) 3.355 ? . 3_654
H(31) C(27) 3.360 ? . 2_645
H(31) H(1) 2.495 ? . 3_654
H(31) H(24) 3.499 ? . 2_645
H(31) H(25) 2.487 ? . 2_645
H(32) H(1) 3.569 ? . 3_654
H(32) H(17) 2.932 ? . 3_754
H(32) H(25) 3.300 ? . 2_645
H(33) S(3) 3.106 ? . 4_564
H(33) C(24) 3.538 ? . 3_665
H(33) C(25) 3.297 ? . 3_665
H(33) C(27) 2.946 ? . 3_665
H(33) H(21) 2.585 ? . 3_665
H(33) H(23) 2.722 ? . 3_665
H(33) H(24) 2.446 ? . 3_665
H(34) S(3) 3.392 ? . 4_564
H(34) O(1) 3.141 ? . 4_564
H(34) O(3) 3.108 ? . 4_564
H(34) N(2) 3.465 ? . 4_564
H(34) H(3) 3.080 ? . 4_564
H(34) H(24) 3.129 ? . 3_665


#==============================================================================

# Additional structures and associated data_? identifiers
# should be added at this point if there is more than one 
# structure analysis in the CIF.

#==============================================================================

#     End of CIF

#==============================================================================
