# Supplementary material for: Unprecedented nucleophile-promoted 1,7-S or Se shift reactions under Pummerer reaction conditions of 4-alkenyl-3-sulfinylmethylpyrroles
Source: Beilstein J Org Chem. 2018 Oct 29;14:2722–9. doi: 10.3762/bjoc.14.250 (PMC6244179; doi:10.3762/bjoc.14.250)
Supplement: File 3 — Crystallographic information of the sulfone of compound 5a. [file Beilstein_J_Org_Chem-14-2722-s003.txt]

data_General
_audit_creation_date                  '2016-06-09'
_audit_creation_method                'by CrystalStructure 3.8'
_audit_update_record                   ?

#==============================================================================

# PROCESSING SUMMARY (IUCr Office Use Only)

_journal_date_recd_electronic     ?
_journal_date_from_coeditor       ?
_journal_date_accepted            ?
_journal_coeditor_code            ?

#==============================================================================

# SUBMISSION DETAILS

_publ_contact_author_name             'ENTER NAME'
_publ_contact_author_email            'ENTER EMAIL ADDRESS'
_publ_contact_author_fax              'ENTER FAX NUMBER'
_publ_contact_author_phone            'ENTER PHONE NUMBER'
_publ_contact_letter
;
    ENTER TEXT OF LETTER
;
_publ_requested_journal               'ENTER JOURNAL NAME HERE'
_publ_requested_category              'CHOOSE FI FM FO CI CM CO or AD'
_publ_requested_coeditor_name          ?

#==============================================================================

# TITLE AND AUTHOR LIST

_publ_section_title
;
    ENTER SECTION TITLE
;
_publ_section_title_footnote
;
    ENTER FOOTNOTE TO TITLE OF PAPER
;
loop_
_publ_author_name
_publ_author_footnote
_publ_author_address
' FIRST AUTHORS NAME '
;
  FIRST AUTHORS FOOTNOTES
;
;
  FIRST AUTHORS ADDRESS
;
_publ_section_synopsis
;
  ENTER SYNOPSIS
;

#==============================================================================

# TEXT

_publ_section_abstract
;
    ENTER ABSTRACT
;
_publ_section_comment
;
    ENTER TEXT
;
_publ_section_references
;
    ENTER OTHER REFERENCES

    Rigaku/MSC and Rigaku Corporation. (2006).
    CrystalStructure (Version 3.8). 
    Single Crystal Structure Analysis Software.
    Rigaku/MSC, 9009 TX, USA 77381-5209.
    Rigaku, Tokyo 196-8666, Japan.

    Carruthers, J.R., Rollett,J.S., Betteridge, P.W.,
	 Kinna, D., Pearce, L., Larsen, A., and Gabe, E.(1999)
    CRYSTALS Issue 11, Chemical Crystallography Laboratory, Oxford, UK.

;
_publ_section_figure_captions
;
    ENTER FIGURE CAPTIONS
;
_publ_section_exptl_prep
;
    ENTER COMPOUND PREPARATION DETAILS
;
_publ_section_exptl_refinement
;
    ENTER SPECIAL DETAILS OF THE REFINEMENT
;

#==============================================================================

data__2016-YM-4

#==============================================================================

# CHEMICAL DATA

_chemical_formula_sum                  'C29 H30 N2 O6 S3 '
_chemical_formula_moiety               'C29 H30 N2 O6 S3 '
_chemical_formula_weight               598.75
_chemical_melting_point                ?

#==============================================================================

# CRYSTAL DATA
_symmetry_cell_setting                 monoclinic
_symmetry_space_group_name_H-M        'P 1 21/n 1'
_symmetry_space_group_name_Hall       '-P 2yn'
_symmetry_Int_Tables_number            14
loop_
_symmetry_equiv_pos_site_id
_symmetry_equiv_pos_as_xyz
1   '+X,+Y,+Z'
2   '1/2-X,1/2+Y,1/2-Z'
3   '-X,-Y,-Z'
4   '1/2+X,1/2-Y,1/2+Z'

#------------------------------------------------------------------------------

_cell_length_a                         8.8310(3)
_cell_length_b                         13.1020(5)
_cell_length_c                         25.1669(11)
_cell_angle_alpha                      90.0000
_cell_angle_beta                       91.4836(13)
_cell_angle_gamma                      90.0000
_cell_volume                           2910.9(2)
_cell_formula_units_Z                  4
_cell_measurement_reflns_used          24060
_cell_measurement_theta_min            3.1
_cell_measurement_theta_max            27.5
_cell_measurement_temperature          123.1

#------------------------------------------------------------------------------

_exptl_crystal_description            'prism'
_exptl_crystal_colour                 'colorless'
_exptl_crystal_size_max                0.25
_exptl_crystal_size_mid                0.20
_exptl_crystal_size_min                0.20
_exptl_crystal_density_diffrn          1.366
_exptl_crystal_density_meas            ?
_exptl_crystal_density_method         'not measured'
_exptl_crystal_F_000                   1256.00
_exptl_absorpt_coefficient_mu          0.300
_exptl_absorpt_correction_type         none

#==============================================================================

# EXPERIMENTAL DATA

_diffrn_radiation_type                'Mo K\a'
_diffrn_radiation_wavelength           0.71075
_diffrn_measurement_device_type       'Rigaku RAXIS-RAPID'
_diffrn_measurement_method             \w
_diffrn_detector_area_resol_mean       10.00
_diffrn_reflns_number                  27881
_diffrn_reflns_av_R_equivalents        0.018
_diffrn_reflns_theta_max               27.48
_diffrn_measured_fraction_theta_max    0.997
_diffrn_reflns_theta_full              27.48
_diffrn_measured_fraction_theta_full   0.997
_diffrn_reflns_limit_h_min             -10
_diffrn_reflns_limit_h_max             11
_diffrn_reflns_limit_k_min             -16
_diffrn_reflns_limit_k_max             16
_diffrn_reflns_limit_l_min             -32
_diffrn_reflns_limit_l_max             32

#==============================================================================

# REFINEMENT DATA

_refine_special_details
;
    Refinement was performed using all reflections. The weighted 
    R-factor (wR) and goodness of fit (S) are based on F^2^.
    R-factor (gt) are based on F. The threshold expression of
    F^2^ > 2.0 sigma(F^2^) is used only for calculating R-factor (gt).
;
_reflns_number_total                   6657
_reflns_number_gt                      23438
_reflns_threshold_expression           F^2^>2.0\s(F^2^)
_refine_ls_structure_factor_coef       Fsqd
_refine_ls_R_factor_gt                 0.0748
_refine_ls_wR_factor_ref               0.1797
_refine_ls_hydrogen_treatment          refall
_refine_ls_number_reflns               27881
_refine_ls_number_parameters           391
_refine_ls_goodness_of_fit_ref         1.474
_refine_ls_weighting_scheme            calc
_refine_ls_weighting_details
'w = 1/[0.0010Fo^2^ + 3.0000\s(Fo^2^) + 0.5000]/(4Fo^2^)'
_refine_ls_shift/su_max                0.0000
_refine_diff_density_max               17.30
_refine_diff_density_min               -4.66
_refine_ls_extinction_method           none
_refine_ls_extinction_coef             ?

loop_
_atom_type_symbol
_atom_type_description
_atom_type_scat_dispersion_real
_atom_type_scat_dispersion_imag
_atom_type_scat_source
  'C' 'C'  0.003 0.002 
;
International Tables for Crystallography
(1992, Vol. C, Tables 4.2.6.8 and 6.1.1.4)
;
  'H' 'H'  0.000 0.000 
;
International Tables for Crystallography
(1992, Vol. C, Table 6.1.1.4)
;
  'N' 'N'  0.006 0.003 
;
International Tables for Crystallography
(1992, Vol. C, Tables 4.2.6.8 and 6.1.1.4)
;
  'O' 'O'  0.011 0.006 
;
International Tables for Crystallography
(1992, Vol. C, Tables 4.2.6.8 and 6.1.1.4)
;
  'S' 'S'  0.125 0.123 
;
International Tables for Crystallography
(1992, Vol. C, Tables 4.2.6.8 and 6.1.1.4)
;

#==============================================================================

# ATOMIC COORDINATES AND THERMAL PARAMETERS

loop_
_atom_site_label
_atom_site_type_symbol
_atom_site_fract_x
_atom_site_fract_y
_atom_site_fract_z
_atom_site_U_iso_or_equiv
_atom_site_adp_type
_atom_site_occupancy
_atom_site_symmetry_multiplicity
_atom_site_calc_flag
_atom_site_refinement_flags
_atom_site_disorder_assembly
_atom_site_disorder_group
 S(1) S 0.83315(5) -0.00806(4) 0.75942(2) 0.03090(11) Uani 1.00 1 d . . .
 S(2) S 0.74047(4) 0.25829(3) 1.028840(10) 0.01759(8) Uani 1.00 1 d . . .
 S(3) S 0.32530(4) 0.09741(3) 0.90948(2) 0.02787(10) Uani 1.00 1 d . . .
 O(1) O 0.70010(15) -0.03876(12) 0.73029(5) 0.0454(4) Uani 1.00 1 d . . .
 O(2) O 0.92769(17) 0.06970(10) 0.74110(5) 0.0410(3) Uani 1.00 1 d . . .
 O(3) O 0.66980(12) 0.17167(9) 1.05315(4) 0.0244(2) Uani 1.00 1 d . . .
 O(4) O 0.66920(12) 0.35690(8) 1.03161(4) 0.0240(2) Uani 1.00 1 d . . .
 O(5) O 0.28670(14) 0.06574(10) 0.85589(6) 0.0417(3) Uani 1.00 1 d . . .
 O(6) O 0.22201(14) 0.07544(10) 0.95137(6) 0.0435(3) Uani 1.00 1 d . . .
 N(1) N 0.76608(16) 0.03277(11) 0.81845(5) 0.0263(3) Uani 1.00 1 d . . .
 N(2) N 0.75533(13) 0.23056(9) 0.96565(5) 0.0168(2) Uani 1.00 1 d . . .
 C(1) C 0.85657(18) 0.07906(12) 0.85680(6) 0.0229(3) Uani 1.00 1 d . . .
 C(2) C 0.77362(16) 0.09018(11) 0.90101(6) 0.0171(3) Uani 1.00 1 d . . .
 C(3) C 0.62581(16) 0.04906(11) 0.89015(6) 0.0186(3) Uani 1.00 1 d . . .
 C(4) C 0.62574(19) 0.01286(12) 0.83885(6) 0.0259(3) Uani 1.00 1 d . . .
 C(5) C 0.83196(16) 0.13267(11) 0.95328(6) 0.0173(3) Uani 1.00 1 d . . .
 C(6) C 0.77962(17) 0.31479(12) 0.92770(6) 0.0208(3) Uani 1.00 1 d . . .
 C(7) C 0.94195(18) 0.34136(12) 0.91903(7) 0.0250(3) Uani 1.00 1 d . . .
 C(8) C 1.0004(2) 0.35114(14) 0.87214(7) 0.0335(4) Uani 1.00 1 d . . .
 C(9) C 0.50142(17) 0.04033(12) 0.92932(7) 0.0230(3) Uani 1.00 1 d . . .
 C(10) C 0.9420(2) -0.11741(13) 0.77461(6) 0.0270(4) Uani 1.00 1 d . . .
 C(11) C 1.0920(2) -0.10448(14) 0.79192(7) 0.0328(4) Uani 1.00 1 d . . .
 C(12) C 1.1784(2) -0.19023(16) 0.80312(7) 0.0371(5) Uani 1.00 1 d . . .
 C(13) C 1.1192(2) -0.28617(15) 0.79694(7) 0.0324(4) Uani 1.00 1 d . . .
 C(14) C 0.9660(2) -0.29825(14) 0.77967(7) 0.0346(4) Uani 1.00 1 d . . .
 C(15) C 0.8781(2) -0.21438(14) 0.76869(7) 0.0311(4) Uani 1.00 1 d . . .
 C(16) C 1.2116(2) -0.38004(17) 0.80827(10) 0.0522(6) Uani 1.00 1 d . . .
 C(17) C 0.92468(17) 0.26928(11) 1.05731(6) 0.0184(3) Uani 1.00 1 d . . .
 C(18) C 0.98890(18) 0.36493(12) 1.06516(6) 0.0219(3) Uani 1.00 1 d . . .
 C(19) C 1.13504(18) 0.37210(12) 1.08669(6) 0.0232(3) Uani 1.00 1 d . . .
 C(20) C 1.21824(17) 0.28484(13) 1.09978(6) 0.0211(3) Uani 1.00 1 d . . .
 C(21) C 1.15079(18) 0.18935(12) 1.09177(6) 0.0224(3) Uani 1.00 1 d . . .
 C(22) C 1.00523(17) 0.18067(12) 1.07100(6) 0.0200(3) Uani 1.00 1 d . . .
 C(23) C 1.37664(18) 0.29294(15) 1.12341(7) 0.0303(4) Uani 1.00 1 d . . .
 C(24) C 0.35990(16) 0.23001(12) 0.90900(6) 0.0201(3) Uani 1.00 1 d . . .
 C(25) C 0.34238(17) 0.28585(12) 0.95532(6) 0.0226(3) Uani 1.00 1 d . . .
 C(26) C 0.36607(18) 0.39028(13) 0.95470(6) 0.0258(4) Uani 1.00 1 d . . .
 C(27) C 0.40675(18) 0.43810(13) 0.90800(7) 0.0271(4) Uani 1.00 1 d . . .
 C(28) C 0.42384(18) 0.38220(13) 0.86151(7) 0.0271(4) Uani 1.00 1 d . . .
 C(29) C 0.40090(17) 0.27748(13) 0.86171(6) 0.0235(3) Uani 1.00 1 d . . .
 H(1) H 0.9587 0.0998 0.8527 0.028 Uiso 1.00 1 c R . .
 H(2) H 0.9379 0.1443 0.9514 0.020 Uiso 1.00 1 c R . .
 H(3) H 0.8131 0.0848 0.9807 0.021 Uiso 1.00 1 c R . .
 H(4) H 0.7359 0.2954 0.8943 0.025 Uiso 1.00 1 c R . .
 H(5) H 0.7295 0.3737 0.9404 0.025 Uiso 1.00 1 c R . .
 H(6) H 0.5356 0.0722 0.9614 0.028 Uiso 1.00 1 c R . .
 H(7) H 0.4842 -0.0301 0.9357 0.028 Uiso 1.00 1 c R . .
 H(8) H 0.5433 -0.0195 0.8206 0.032 Uiso 1.00 1 c R . .
 H(9) H 1.1044 0.3681 0.8689 0.040 Uiso 1.00 1 c R . .
 H(10) H 0.9385 0.3410 0.8412 0.040 Uiso 1.00 1 c R . .
 H(11) H 1.0059 0.3518 0.9495 0.030 Uiso 1.00 1 c R . .
 H(12) H 1.1338 -0.0380 0.7958 0.040 Uiso 1.00 1 c R . .
 H(13) H 1.2802 -0.1827 0.8156 0.043 Uiso 1.00 1 c R . .
 H(14) H 0.9241 -0.3647 0.7758 0.041 Uiso 1.00 1 c R . .
 H(15) H 0.7754 -0.2218 0.7571 0.038 Uiso 1.00 1 c R . .
 H(16) H 1.2610 -0.4004 0.7769 0.064 Uiso 1.00 1 c R . .
 H(17) H 1.1476 -0.4335 0.8197 0.064 Uiso 1.00 1 c R . .
 H(18) H 1.2853 -0.3654 0.8354 0.064 Uiso 1.00 1 c R . .
 H(19) H 0.9334 0.4246 1.0556 0.026 Uiso 1.00 1 c R . .
 H(20) H 1.1792 0.4374 1.0927 0.028 Uiso 1.00 1 c R . .
 H(21) H 1.2069 0.1296 1.1007 0.027 Uiso 1.00 1 c R . .
 H(22) H 0.9600 0.1156 1.0656 0.024 Uiso 1.00 1 c R . .
 H(23) H 1.4471 0.2934 1.0955 0.037 Uiso 1.00 1 c R . .
 H(24) H 1.3963 0.2361 1.1460 0.037 Uiso 1.00 1 c R . .
 H(25) H 1.3864 0.3542 1.1434 0.037 Uiso 1.00 1 c R . .
 H(26) H 0.3153 0.2523 0.9871 0.028 Uiso 1.00 1 c R . .
 H(27) H 0.3531 0.4293 0.9861 0.030 Uiso 1.00 1 c R . .
 H(28) H 0.4238 0.5097 0.9077 0.032 Uiso 1.00 1 c R . .
 H(29) H 0.4514 0.4156 0.8297 0.032 Uiso 1.00 1 c R . .
 H(30) H 0.4123 0.2384 0.8303 0.029 Uiso 1.00 1 c R . .


loop_
_atom_site_aniso_label
_atom_site_aniso_U_11
_atom_site_aniso_U_22
_atom_site_aniso_U_33
_atom_site_aniso_U_12
_atom_site_aniso_U_13
_atom_site_aniso_U_23
 S(1) 0.0382(2) 0.0317(2) 0.0228(2) 0.00711(19) 0.00112(17) -0.00244(17)
 S(2) 0.01655(16) 0.01445(17) 0.02191(18) -0.00080(14) 0.00321(14) -0.00491(14)
 S(3) 0.01439(17) 0.01812(19) 0.0510(2) -0.00188(15) -0.00136(17) -0.00237(18)
 O(1) 0.0392(7) 0.0632(9) 0.0333(7) 0.0238(7) -0.0112(6) -0.0082(6)
 O(2) 0.0625(8) 0.0340(7) 0.0272(6) 0.0153(6) 0.0155(6) 0.0090(5)
 O(3) 0.0251(5) 0.0216(5) 0.0270(5) -0.0057(4) 0.0065(4) -0.0035(4)
 O(4) 0.0208(5) 0.0197(5) 0.0317(6) 0.0050(4) 0.0004(4) -0.0095(4)
 O(5) 0.0274(6) 0.0302(7) 0.0664(9) 0.0031(5) -0.0196(6) -0.0191(6)
 O(6) 0.0221(5) 0.0295(7) 0.0795(10) -0.0015(5) 0.0153(6) 0.0098(6)
 N(1) 0.0357(7) 0.0233(7) 0.0198(6) 0.0055(6) -0.0017(5) -0.0056(5)
 N(2) 0.0170(5) 0.0129(5) 0.0206(6) 0.0005(4) 0.0006(4) -0.0033(4)
 C(1) 0.0272(7) 0.0194(7) 0.0222(7) -0.0009(6) 0.0027(6) -0.0033(6)
 C(2) 0.0186(6) 0.0117(6) 0.0211(7) 0.0019(5) 0.0011(5) -0.0003(5)
 C(3) 0.0194(6) 0.0120(6) 0.0242(7) 0.0019(5) -0.0048(6) -0.0009(5)
 C(4) 0.0326(8) 0.0162(7) 0.0283(8) 0.0041(6) -0.0125(7) -0.0056(6)
 C(5) 0.0165(6) 0.0140(6) 0.0213(7) 0.0006(5) -0.0002(5) -0.0047(5)
 C(6) 0.0205(7) 0.0166(7) 0.0251(7) 0.0028(6) -0.0022(6) 0.0022(6)
 C(7) 0.0222(7) 0.0230(8) 0.0297(8) -0.0023(6) -0.0030(6) 0.0048(6)
 C(8) 0.0253(8) 0.0384(10) 0.0368(9) 0.0031(7) 0.0009(7) 0.0141(7)
 C(9) 0.0179(6) 0.0154(7) 0.0355(8) -0.0009(6) -0.0008(6) 0.0010(6)
 C(10) 0.0325(8) 0.0273(8) 0.0212(7) 0.0020(7) -0.0005(6) -0.0021(6)
 C(11) 0.0346(9) 0.0289(9) 0.0346(9) -0.0025(7) -0.0019(7) -0.0028(7)
 C(12) 0.0372(9) 0.0417(11) 0.0323(9) 0.0078(8) -0.0004(8) 0.0033(8)
 C(13) 0.0339(9) 0.0395(10) 0.0238(8) 0.0119(8) -0.0010(7) -0.0038(7)
 C(14) 0.0476(10) 0.0248(8) 0.0318(9) -0.0009(8) 0.0109(8) -0.0021(7)
 C(15) 0.0292(8) 0.0356(9) 0.0287(8) -0.0004(7) 0.0022(7) -0.0043(7)
 C(16) 0.0576(13) 0.0387(11) 0.0611(14) 0.0098(10) 0.0160(11) -0.0019(10)
 C(17) 0.0211(6) 0.0167(7) 0.0173(6) -0.0017(5) 0.0016(5) -0.0037(5)
 C(18) 0.0266(7) 0.0143(7) 0.0247(7) 0.0004(6) -0.0013(6) 0.0002(5)
 C(19) 0.0251(7) 0.0180(7) 0.0263(7) -0.0066(6) 0.0008(6) -0.0018(6)
 C(20) 0.0210(7) 0.0271(8) 0.0153(6) -0.0008(6) 0.0034(5) -0.0032(6)
 C(21) 0.0266(7) 0.0205(7) 0.0199(7) 0.0043(6) -0.0010(6) -0.0010(6)
 C(22) 0.0257(7) 0.0144(7) 0.0199(7) -0.0005(6) 0.0008(6) -0.0026(5)
 C(23) 0.0223(7) 0.0354(9) 0.0331(9) -0.0024(7) 0.0002(7) -0.0072(7)
 C(24) 0.0147(6) 0.0171(7) 0.0283(7) 0.0007(5) -0.0022(6) -0.0007(6)
 C(25) 0.0219(7) 0.0252(8) 0.0207(7) 0.0046(6) 0.0000(6) 0.0020(6)
 C(26) 0.0277(7) 0.0242(8) 0.0252(7) 0.0065(6) -0.0030(6) -0.0060(6)
 C(27) 0.0244(7) 0.0168(7) 0.0400(9) 0.0029(6) -0.0007(7) 0.0015(6)
 C(28) 0.0237(7) 0.0291(8) 0.0285(8) 0.0022(6) 0.0044(6) 0.0060(7)
 C(29) 0.0210(7) 0.0276(8) 0.0222(7) 0.0029(6) 0.0026(6) -0.0066(6)

#==============================================================================

_computing_data_collection            'PROCESS-AUTO'
_computing_cell_refinement            'PROCESS-AUTO'
_computing_data_reduction             'CrystalStructure'
_computing_structure_solution         'SIR92'
_computing_structure_refinement       'CRYSTALS'
_computing_publication_material       'CrystalStructure 3.8'
_computing_molecular_graphics          ?

#==============================================================================

# MOLECULAR GEOMETRY

_geom_special_details
;
    ENTER SPECIAL DETAILS OF THE MOLECULAR GEOMETRY
;

loop_
_geom_bond_atom_site_label_1
_geom_bond_atom_site_label_2
_geom_bond_distance
_geom_bond_publ_flag
_geom_bond_site_symmetry_1
_geom_bond_site_symmetry_2
S(1) O(1) 1.4266(13) yes . .
S(1) O(2) 1.4027(14) yes . .
S(1) N(1) 1.6999(14) yes . .
S(1) C(10) 1.7619(17) yes . .
S(2) O(3) 1.4393(11) yes . .
S(2) O(4) 1.4396(11) yes . .
S(2) N(2) 1.6398(12) yes . .
S(2) C(17) 1.7664(15) yes . .
S(3) O(5) 1.4434(15) yes . .
S(3) O(6) 1.4409(14) yes . .
S(3) C(9) 1.7853(15) yes . .
S(3) C(24) 1.7641(16) yes . .
N(1) C(1) 1.378(2) yes . .
N(1) C(4) 1.379(2) yes . .
N(2) C(5) 1.4868(18) yes . .
N(2) C(6) 1.4787(19) yes . .
C(1) C(2) 1.356(2) yes . .
C(2) C(3) 1.4319(19) yes . .
C(2) C(5) 1.507(2) yes . .
C(3) C(4) 1.375(2) yes . .
C(3) C(9) 1.499(2) yes . .
C(6) C(7) 1.497(2) yes . .
C(7) C(8) 1.307(2) yes . .
C(10) C(11) 1.394(2) yes . .
C(10) C(15) 1.397(2) yes . .
C(11) C(12) 1.383(2) yes . .
C(12) C(13) 1.369(2) yes . .
C(13) C(14) 1.419(2) yes . .
C(13) C(16) 1.499(3) yes . .
C(14) C(15) 1.369(2) yes . .
C(17) C(18) 1.388(2) yes . .
C(17) C(22) 1.400(2) yes . .
C(18) C(19) 1.390(2) yes . .
C(19) C(20) 1.394(2) yes . .
C(20) C(21) 1.398(2) yes . .
C(20) C(23) 1.509(2) yes . .
C(21) C(22) 1.380(2) yes . .
C(24) C(25) 1.388(2) yes . .
C(24) C(29) 1.399(2) yes . .
C(25) C(26) 1.384(2) yes . .
C(26) C(27) 1.387(2) yes . .
C(27) C(28) 1.392(2) yes . .
C(28) C(29) 1.387(2) yes . .
C(1) H(1) 0.950(2) no . .
C(4) H(8) 0.950(2) no . .
C(5) H(2) 0.950(2) no . .
C(5) H(3) 0.950(2) no . .
C(6) H(4) 0.950(2) no . .
C(6) H(5) 0.950(2) no . .
C(7) H(11) 0.950(2) no . .
C(8) H(9) 0.950(2) no . .
C(8) H(10) 0.950(2) no . .
C(9) H(6) 0.950(2) no . .
C(9) H(7) 0.950(2) no . .
C(11) H(12) 0.950(2) no . .
C(12) H(13) 0.950(2) no . .
C(14) H(14) 0.950(2) no . .
C(15) H(15) 0.950(2) no . .
C(16) H(16) 0.950(3) no . .
C(16) H(17) 0.950(3) no . .
C(16) H(18) 0.950(3) no . .
C(18) H(19) 0.950(2) no . .
C(19) H(20) 0.950(2) no . .
C(21) H(21) 0.950(2) no . .
C(22) H(22) 0.950(2) no . .
C(23) H(23) 0.950(2) no . .
C(23) H(24) 0.950(2) no . .
C(23) H(25) 0.950(2) no . .
C(25) H(26) 0.950 no . .
C(26) H(27) 0.950 no . .
C(27) H(28) 0.950 no . .
C(28) H(29) 0.950 no . .
C(29) H(30) 0.950 no . .

loop_
_geom_angle_atom_site_label_1
_geom_angle_atom_site_label_2
_geom_angle_atom_site_label_3
_geom_angle
_geom_angle_publ_flag
_geom_angle_site_symmetry_1
_geom_angle_site_symmetry_2
_geom_angle_site_symmetry_3
O(1) S(1) O(2) 121.68(8) yes . . .
O(1) S(1) N(1) 103.70(7) yes . . .
O(1) S(1) C(10) 108.65(8) yes . . .
O(2) S(1) N(1) 106.41(7) yes . . .
O(2) S(1) C(10) 109.62(8) yes . . .
N(1) S(1) C(10) 105.48(7) yes . . .
O(3) S(2) O(4) 119.48(6) yes . . .
O(3) S(2) N(2) 106.50(6) yes . . .
O(3) S(2) C(17) 107.26(6) yes . . .
O(4) S(2) N(2) 106.97(6) yes . . .
O(4) S(2) C(17) 107.84(6) yes . . .
N(2) S(2) C(17) 108.39(6) yes . . .
O(5) S(3) O(6) 119.18(7) yes . . .
O(5) S(3) C(9) 108.90(7) yes . . .
O(5) S(3) C(24) 108.27(7) yes . . .
O(6) S(3) C(9) 105.97(8) yes . . .
O(6) S(3) C(24) 108.35(7) yes . . .
C(9) S(3) C(24) 105.35(7) yes . . .
S(1) N(1) C(1) 122.81(11) yes . . .
S(1) N(1) C(4) 127.07(11) yes . . .
C(1) N(1) C(4) 109.46(12) yes . . .
S(2) N(2) C(5) 116.26(9) yes . . .
S(2) N(2) C(6) 118.53(9) yes . . .
C(5) N(2) C(6) 115.73(11) yes . . .
N(1) C(1) C(2) 107.84(13) yes . . .
C(1) C(2) C(3) 108.19(13) yes . . .
C(1) C(2) C(5) 125.19(13) yes . . .
C(3) C(2) C(5) 126.51(13) yes . . .
C(2) C(3) C(4) 106.69(13) yes . . .
C(2) C(3) C(9) 125.66(13) yes . . .
C(4) C(3) C(9) 127.47(13) yes . . .
N(1) C(4) C(3) 107.80(13) yes . . .
N(2) C(5) C(2) 110.75(11) yes . . .
N(2) C(6) C(7) 115.04(12) yes . . .
C(6) C(7) C(8) 123.84(15) yes . . .
S(3) C(9) C(3) 115.59(11) yes . . .
S(1) C(10) C(11) 118.54(13) yes . . .
S(1) C(10) C(15) 119.98(13) yes . . .
C(11) C(10) C(15) 121.47(16) yes . . .
C(10) C(11) C(12) 118.66(16) yes . . .
C(11) C(12) C(13) 121.05(17) yes . . .
C(12) C(13) C(14) 119.70(17) yes . . .
C(12) C(13) C(16) 121.83(17) yes . . .
C(14) C(13) C(16) 118.47(17) yes . . .
C(13) C(14) C(15) 120.21(17) yes . . .
C(10) C(15) C(14) 118.88(16) yes . . .
S(2) C(17) C(18) 120.01(11) yes . . .
S(2) C(17) C(22) 119.27(11) yes . . .
C(18) C(17) C(22) 120.71(13) yes . . .
C(17) C(18) C(19) 119.24(14) yes . . .
C(18) C(19) C(20) 121.01(14) yes . . .
C(19) C(20) C(21) 118.68(13) yes . . .
C(19) C(20) C(23) 120.86(15) yes . . .
C(21) C(20) C(23) 120.45(14) yes . . .
C(20) C(21) C(22) 121.18(14) yes . . .
C(17) C(22) C(21) 119.17(14) yes . . .
S(3) C(24) C(25) 119.35(11) yes . . .
S(3) C(24) C(29) 119.50(11) yes . . .
C(25) C(24) C(29) 121.13(14) yes . . .
C(24) C(25) C(26) 119.42(14) yes . . .
C(25) C(26) C(27) 119.90(14) yes . . .
C(26) C(27) C(28) 120.70(15) yes . . .
C(27) C(28) C(29) 119.90(15) yes . . .
C(24) C(29) C(28) 118.95(14) yes . . .
N(1) C(1) H(1) 125.81(17) no . . .
C(2) C(1) H(1) 126.35(17) no . . .
N(1) C(4) H(8) 126.10(17) no . . .
C(3) C(4) H(8) 126.09(18) no . . .
N(2) C(5) H(2) 109.00(15) no . . .
N(2) C(5) H(3) 109.17(15) no . . .
C(2) C(5) H(2) 109.33(16) no . . .
C(2) C(5) H(3) 109.12(15) no . . .
H(2) C(5) H(3) 109.46(18) no . . .
N(2) C(6) H(4) 108.04(16) no . . .
N(2) C(6) H(5) 108.18(16) no . . .
C(7) C(6) H(4) 107.57(16) no . . .
C(7) C(6) H(5) 108.46(16) no . . .
H(4) C(6) H(5) 109.46(19) no . . .
C(6) C(7) H(11) 117.87(18) no . . .
C(8) C(7) H(11) 118.29(19) no . . .
C(7) C(8) H(9) 120.3(2) no . . .
C(7) C(8) H(10) 119.7(2) no . . .
H(9) C(8) H(10) 120.0(2) no . . .
S(3) C(9) H(6) 107.95(15) no . . .
S(3) C(9) H(7) 108.19(14) no . . .
C(3) C(9) H(6) 107.61(16) no . . .
C(3) C(9) H(7) 107.94(17) no . . .
H(6) C(9) H(7) 109.5(2) no . . .
C(10) C(11) H(12) 120.5(2) no . . .
C(12) C(11) H(12) 120.9(2) no . . .
C(11) C(12) H(13) 119.7(2) no . . .
C(13) C(12) H(13) 119.2(2) no . . .
C(13) C(14) H(14) 120.0(2) no . . .
C(15) C(14) H(14) 119.8(2) no . . .
C(10) C(15) H(15) 120.4(2) no . . .
C(14) C(15) H(15) 120.7(2) no . . .
C(13) C(16) H(16) 109.4(2) no . . .
C(13) C(16) H(17) 109.7(2) no . . .
C(13) C(16) H(18) 109.3(2) no . . .
H(16) C(16) H(17) 109.5(3) no . . .
H(16) C(16) H(18) 109.5(3) no . . .
H(17) C(16) H(18) 109.5(3) no . . .
C(17) C(18) H(19) 120.03(17) no . . .
C(19) C(18) H(19) 120.72(18) no . . .
C(18) C(19) H(20) 119.72(17) no . . .
C(20) C(19) H(20) 119.27(17) no . . .
C(20) C(21) H(21) 119.07(17) no . . .
C(22) C(21) H(21) 119.75(18) no . . .
C(17) C(22) H(22) 120.05(17) no . . .
C(21) C(22) H(22) 120.78(17) no . . .
C(20) C(23) H(23) 109.13(18) no . . .
C(20) C(23) H(24) 109.51(18) no . . .
C(20) C(23) H(25) 109.77(18) no . . .
H(23) C(23) H(24) 109.5(2) no . . .
H(23) C(23) H(25) 109.5(2) no . . .
H(24) C(23) H(25) 109.5(2) no . . .
C(24) C(25) H(26) 120.0 no . . .
C(26) C(25) H(26) 120.6 no . . .
C(25) C(26) H(27) 120.1 no . . .
C(27) C(26) H(27) 120.0 no . . .
C(26) C(27) H(28) 119.8 no . . .
C(28) C(27) H(28) 119.5 no . . .
C(27) C(28) H(29) 120.2 no . . .
C(29) C(28) H(29) 119.9 no . . .
C(24) C(29) H(30) 120.3 no . . .
C(28) C(29) H(30) 120.7 no . . .

loop_
_geom_torsion_atom_site_label_1
_geom_torsion_atom_site_label_2
_geom_torsion_atom_site_label_3
_geom_torsion_atom_site_label_4
_geom_torsion
_geom_torsion_publ_flag
_geom_torsion_site_symmetry_1
_geom_torsion_site_symmetry_2
_geom_torsion_site_symmetry_3
_geom_torsion_site_symmetry_4
O(1) S(1) N(1) C(1) -173.24(13) ? . . . .
O(1) S(1) N(1) C(4) 17.03(16) ? . . . .
O(1) S(1) C(10) C(11) 165.38(13) ? . . . .
O(1) S(1) C(10) C(15) -13.98(16) ? . . . .
O(2) S(1) N(1) C(1) -43.79(15) ? . . . .
O(2) S(1) N(1) C(4) 146.47(14) ? . . . .
O(2) S(1) C(10) C(11) 30.24(15) ? . . . .
O(2) S(1) C(10) C(15) -149.12(13) ? . . . .
N(1) S(1) C(10) C(11) -83.96(14) ? . . . .
N(1) S(1) C(10) C(15) 96.68(14) ? . . . .
C(10) S(1) N(1) C(1) 72.61(14) ? . . . .
C(10) S(1) N(1) C(4) -97.12(14) ? . . . .
O(3) S(2) N(2) C(5) -53.45(11) ? . . . .
O(3) S(2) N(2) C(6) 161.55(10) ? . . . .
O(3) S(2) C(17) C(18) -145.72(12) ? . . . .
O(3) S(2) C(17) C(22) 35.22(14) ? . . . .
O(4) S(2) N(2) C(5) 177.72(9) ? . . . .
O(4) S(2) N(2) C(6) 32.72(11) ? . . . .
O(4) S(2) C(17) C(18) -15.82(14) ? . . . .
O(4) S(2) C(17) C(22) 165.12(11) ? . . . .
N(2) S(2) C(17) C(18) 99.65(13) ? . . . .
N(2) S(2) C(17) C(22) -79.40(13) ? . . . .
C(17) S(2) N(2) C(5) 61.68(11) ? . . . .
C(17) S(2) N(2) C(6) -83.32(11) ? . . . .
O(5) S(3) C(9) C(3) 47.81(13) ? . . . .
O(5) S(3) C(24) C(25) 155.57(11) ? . . . .
O(5) S(3) C(24) C(29) -22.89(14) ? . . . .
O(6) S(3) C(9) C(3) 177.16(11) ? . . . .
O(6) S(3) C(24) C(25) 25.00(14) ? . . . .
O(6) S(3) C(24) C(29) -153.46(12) ? . . . .
C(9) S(3) C(24) C(25) -88.05(13) ? . . . .
C(9) S(3) C(24) C(29) 93.49(13) ? . . . .
C(24) S(3) C(9) C(3) -68.13(13) ? . . . .
S(1) N(1) C(1) C(2) -172.37(11) ? . . . .
S(1) N(1) C(4) C(3) 172.33(11) ? . . . .
C(1) N(1) C(4) C(3) 1.47(17) ? . . . .
C(4) N(1) C(1) C(2) -1.05(17) ? . . . .
S(2) N(2) C(5) C(2) 151.58(9) ? . . . .
S(2) N(2) C(6) C(7) 89.19(14) ? . . . .
C(5) N(2) C(6) C(7) -56.00(16) ? . . . .
C(6) N(2) C(5) C(2) -62.43(15) ? . . . .
N(1) C(1) C(2) C(3) 0.22(17) ? . . . .
N(1) C(1) C(2) C(5) 176.75(13) ? . . . .
C(1) C(2) C(3) C(4) 0.67(17) ? . . . .
C(1) C(2) C(3) C(9) 176.15(14) ? . . . .
C(1) C(2) C(5) N(2) 114.66(15) ? . . . .
C(3) C(2) C(5) N(2) -69.45(18) ? . . . .
C(5) C(2) C(3) C(4) -175.80(13) ? . . . .
C(5) C(2) C(3) C(9) -0.3(2) ? . . . .
C(2) C(3) C(4) N(1) -1.29(17) ? . . . .
C(2) C(3) C(9) S(3) 125.66(14) ? . . . .
C(4) C(3) C(9) S(3) -59.80(19) ? . . . .
C(9) C(3) C(4) N(1) -176.67(14) ? . . . .
N(2) C(6) C(7) C(8) 130.44(17) ? . . . .
S(1) C(10) C(11) C(12) -179.06(13) ? . . . .
S(1) C(10) C(15) C(14) 178.63(13) ? . . . .
C(11) C(10) C(15) C(14) -0.7(2) ? . . . .
C(15) C(10) C(11) C(12) 0.3(2) ? . . . .
C(10) C(11) C(12) C(13) 0.6(2) ? . . . .
C(11) C(12) C(13) C(14) -1.1(2) ? . . . .
C(11) C(12) C(13) C(16) 179.28(18) ? . . . .
C(12) C(13) C(14) C(15) 0.7(2) ? . . . .
C(16) C(13) C(14) C(15) -179.70(18) ? . . . .
C(13) C(14) C(15) C(10) 0.2(2) ? . . . .
S(2) C(17) C(18) C(19) -178.80(11) ? . . . .
S(2) C(17) C(22) C(21) 178.09(11) ? . . . .
C(18) C(17) C(22) C(21) -1.0(2) ? . . . .
C(22) C(17) C(18) C(19) 0.2(2) ? . . . .
C(17) C(18) C(19) C(20) 0.9(2) ? . . . .
C(18) C(19) C(20) C(21) -1.2(2) ? . . . .
C(18) C(19) C(20) C(23) -179.69(14) ? . . . .
C(19) C(20) C(21) C(22) 0.5(2) ? . . . .
C(23) C(20) C(21) C(22) 178.96(14) ? . . . .
C(20) C(21) C(22) C(17) 0.6(2) ? . . . .
S(3) C(24) C(25) C(26) -178.51(11) ? . . . .
S(3) C(24) C(29) C(28) 178.29(11) ? . . . .
C(25) C(24) C(29) C(28) -0.1(2) ? . . . .
C(29) C(24) C(25) C(26) -0.08(17) ? . . . .
C(24) C(25) C(26) C(27) 0.08(18) ? . . . .
C(25) C(26) C(27) C(28) 0.1(2) ? . . . .
C(26) C(27) C(28) C(29) -0.4(2) ? . . . .
C(27) C(28) C(29) C(24) 0.4(2) ? . . . .

loop_
_geom_contact_atom_site_label_1
_geom_contact_atom_site_label_2
_geom_contact_distance
_geom_contact_publ_flag
_geom_contact_site_symmetry_1
_geom_contact_site_symmetry_2
O(1) C(8) 3.410(2) ? . 2_646
O(1) C(14) 3.482(2) ? . 2_656
O(2) C(16) 3.511(2) ? . 2_756
O(2) C(23) 3.485(2) ? . 4_454
O(3) O(6) 3.3784(17) ? . 3_657
O(3) C(9) 3.1985(19) ? . 3_657
O(3) C(23) 3.548(2) ? . 1_455
O(4) C(26) 3.3457(19) ? . 3_667
O(4) C(27) 3.166(2) ? . 3_667
O(5) C(11) 3.221(2) ? . 1_455
O(6) O(3) 3.3784(17) ? . 3_657
O(6) C(5) 3.5267(18) ? . 1_455
C(5) O(6) 3.5267(18) ? . 1_655
C(8) O(1) 3.410(2) ? . 2_656
C(9) O(3) 3.1985(19) ? . 3_657
C(11) O(5) 3.221(2) ? . 1_655
C(12) C(22) 3.598(2) ? . 3_757
C(14) O(1) 3.482(2) ? . 2_646
C(14) C(20) 3.484(2) ? . 3_757
C(15) C(20) 3.561(2) ? . 3_757
C(15) C(21) 3.543(2) ? . 3_757
C(16) O(2) 3.511(2) ? . 2_746
C(20) C(14) 3.484(2) ? . 3_757
C(20) C(15) 3.561(2) ? . 3_757
C(21) C(15) 3.543(2) ? . 3_757
C(22) C(12) 3.598(2) ? . 3_757
C(23) O(2) 3.485(2) ? . 4_555
C(23) O(3) 3.548(2) ? . 1_655
C(26) O(4) 3.3457(19) ? . 3_667
C(27) O(4) 3.166(2) ? . 3_667
S(1) H(14) 3.0609(19) ? . 2_656
S(1) H(25) 3.5893(19) ? . 4_454
S(1) H(29) 3.142 ? . 2_646
S(2) H(23) 3.1566(17) ? . 1_455
S(3) H(1) 3.5046(16) ? . 1_455
O(1) H(10) 2.664(2) ? . 2_646
O(1) H(14) 2.534(2) ? . 2_656
O(1) H(17) 3.565(2) ? . 2_656
O(1) H(29) 3.514 ? . 2_646
O(2) H(14) 3.241(2) ? . 2_656
O(2) H(15) 3.269(2) ? . 2_656
O(2) H(16) 2.825(2) ? . 2_756
O(2) H(18) 3.332(2) ? . 2_756
O(2) H(24) 3.499(2) ? . 4_454
O(2) H(25) 2.670(2) ? . 4_454
O(2) H(29) 2.913 ? . 2_646
O(3) H(7) 2.3210(19) ? . 3_657
O(3) H(13) 3.323(2) ? . 3_757
O(3) H(23) 2.767(2) ? . 1_455
O(3) H(24) 3.507(2) ? . 1_455
O(4) H(18) 3.363(2) ? . 3_757
O(4) H(23) 2.700(2) ? . 1_455
O(4) H(27) 2.843 ? . 3_667
O(4) H(28) 2.475 ? . 3_667
O(5) H(1) 2.930(2) ? . 1_455
O(5) H(12) 2.419(2) ? . 1_455
O(5) H(13) 3.409(2) ? . 1_455
O(5) H(16) 3.386(2) ? . 2_656
O(6) H(1) 3.372(2) ? . 1_455
O(6) H(2) 2.6668(18) ? . 1_455
O(6) H(3) 2.731(2) ? . 3_657
O(6) H(6) 3.593(2) ? . 3_657
O(6) H(22) 2.999(2) ? . 3_657
N(1) H(14) 3.169(2) ? . 2_656
N(1) H(21) 2.950(2) ? . 3_757
C(1) H(21) 2.994(2) ? . 3_757
C(1) H(22) 3.574(2) ? . 3_757
C(2) H(21) 2.885(2) ? . 3_757
C(3) H(21) 2.775(2) ? . 3_757
C(4) H(14) 3.320(2) ? . 2_656
C(4) H(21) 2.805(2) ? . 3_757
C(4) H(24) 3.291(2) ? . 3_757
C(6) H(20) 3.309(2) ? . 3_767
C(7) H(19) 3.315(2) ? . 3_767
C(7) H(20) 3.102(2) ? . 3_767
C(8) H(17) 3.388(2) ? . 1_565
C(8) H(19) 3.497(2) ? . 3_767
C(8) H(20) 3.324(2) ? . 3_767
C(9) H(6) 3.146(2) ? . 3_657
C(9) H(7) 3.399(2) ? . 3_657
C(9) H(21) 3.502(2) ? . 3_757
C(10) H(21) 3.438(2) ? . 3_757
C(10) H(29) 2.844 ? . 2_646
C(10) H(30) 3.516 ? . 2_646
C(11) H(16) 3.456(2) ? . 2_756
C(11) H(29) 3.085 ? . 2_646
C(12) H(30) 3.556 ? . 2_646
C(13) H(30) 3.222 ? . 2_646
C(14) H(30) 3.032 ? . 2_646
C(15) H(21) 3.569(2) ? . 3_757
C(15) H(24) 3.292(2) ? . 3_757
C(15) H(29) 3.389 ? . 2_646
C(15) H(30) 3.201 ? . 2_646
C(16) H(28) 3.409 ? . 1_645
C(16) H(29) 3.447 ? . 1_645
C(17) H(18) 3.547(2) ? . 3_757
C(18) H(17) 3.292(2) ? . 3_757
C(18) H(18) 3.528(2) ? . 3_757
C(19) H(14) 3.516(2) ? . 3_757
C(19) H(17) 3.568(2) ? . 3_757
C(19) H(26) 3.388 ? . 1_655
C(19) H(27) 3.307 ? . 1_655
C(20) H(14) 3.562(2) ? . 3_757
C(20) H(26) 3.013 ? . 1_655
C(21) H(26) 3.150 ? . 1_655
C(23) H(15) 3.453(2) ? . 3_757
C(23) H(18) 3.275(2) ? . 3_857
C(23) H(26) 3.499 ? . 1_655
C(23) H(28) 3.237 ? . 3_767
C(24) H(9) 3.044(2) ? . 1_455
C(25) H(9) 3.173(2) ? . 1_455
C(25) H(11) 3.094(2) ? . 1_455
C(26) H(9) 3.135(2) ? . 1_455
C(26) H(11) 3.220(2) ? . 1_455
C(26) H(19) 3.593(2) ? . 3_667
C(27) H(9) 2.967(2) ? . 1_455
C(27) H(17) 3.570(2) ? . 1_465
C(27) H(18) 3.319(2) ? . 1_465
C(27) H(25) 3.540(2) ? . 3_767
C(28) H(9) 2.838(2) ? . 1_455
C(28) H(17) 3.571(2) ? . 1_465
C(28) H(18) 3.580(2) ? . 1_465
C(29) H(9) 2.885(2) ? . 1_455
H(1) S(3) 3.5046(16) ? . 1_655
H(1) O(5) 2.930(2) ? . 1_655
H(1) O(6) 3.372(2) ? . 1_655
H(1) H(21) 3.554(2) ? . 3_757
H(1) H(22) 3.552(2) ? . 3_757
H(2) O(6) 2.6668(18) ? . 1_655
H(2) H(22) 3.551(2) ? . 3_757
H(3) O(6) 2.731(2) ? . 3_657
H(3) H(7) 3.482(2) ? . 3_657
H(3) H(21) 3.478(2) ? . 3_757
H(3) H(22) 3.519(2) ? . 3_757
H(4) H(20) 3.594(2) ? . 3_767
H(5) H(20) 2.740(2) ? . 3_767
H(5) H(27) 3.269 ? . 3_667
H(6) O(6) 3.593(2) ? . 3_657
H(6) C(9) 3.146(2) ? . 3_657
H(6) H(6) 2.797(2) ? . 3_657
H(6) H(7) 2.660(2) ? . 3_657
H(7) O(3) 2.3210(19) ? . 3_657
H(7) C(9) 3.399(2) ? . 3_657
H(7) H(3) 3.482(2) ? . 3_657
H(7) H(6) 2.660(2) ? . 3_657
H(7) H(7) 3.337(2) ? . 3_657
H(7) H(21) 3.179(2) ? . 3_757
H(7) H(23) 3.592(2) ? . 3_757
H(7) H(24) 3.568(2) ? . 3_757
H(8) H(13) 3.158(2) ? . 1_455
H(8) H(14) 3.180(2) ? . 2_656
H(8) H(21) 3.263(2) ? . 3_757
H(8) H(24) 3.004(2) ? . 3_757
H(9) C(24) 3.044(2) ? . 1_655
H(9) C(25) 3.173(2) ? . 1_655
H(9) C(26) 3.135(2) ? . 1_655
H(9) C(27) 2.967(2) ? . 1_655
H(9) C(28) 2.838(2) ? . 1_655
H(9) C(29) 2.885(2) ? . 1_655
H(9) H(17) 2.909(2) ? . 1_565
H(9) H(19) 3.336(2) ? . 3_767
H(9) H(28) 3.494 ? . 1_655
H(9) H(29) 3.303 ? . 1_655
H(9) H(30) 3.371 ? . 1_655
H(10) O(1) 2.664(2) ? . 2_656
H(10) H(15) 3.182(2) ? . 2_656
H(10) H(17) 3.532(2) ? . 1_565
H(10) H(20) 3.517(2) ? . 3_767
H(11) C(25) 3.094(2) ? . 1_655
H(11) C(26) 3.220(2) ? . 1_655
H(11) H(19) 2.982(2) ? . 3_767
H(11) H(20) 3.368(2) ? . 3_767
H(11) H(26) 3.151 ? . 1_655
H(11) H(27) 3.337 ? . 1_655
H(12) O(5) 2.419(2) ? . 1_655
H(12) H(16) 2.748(3) ? . 2_756
H(12) H(29) 3.285 ? . 2_646
H(13) O(3) 3.323(2) ? . 3_757
H(13) O(5) 3.409(2) ? . 1_655
H(13) H(8) 3.158(2) ? . 1_655
H(13) H(23) 3.552(2) ? . 3_857
H(13) H(24) 3.072(2) ? . 3_857
H(14) S(1) 3.0609(19) ? . 2_646
H(14) O(1) 2.534(2) ? . 2_646
H(14) O(2) 3.241(2) ? . 2_646
H(14) N(1) 3.169(2) ? . 2_646
H(14) C(4) 3.320(2) ? . 2_646
H(14) C(19) 3.516(2) ? . 3_757
H(14) C(20) 3.562(2) ? . 3_757
H(14) H(8) 3.180(2) ? . 2_646
H(14) H(20) 3.585(2) ? . 3_757
H(14) H(25) 3.459(2) ? . 3_757
H(14) H(30) 3.351 ? . 2_646
H(15) O(2) 3.269(2) ? . 2_646
H(15) C(23) 3.453(2) ? . 3_757
H(15) H(10) 3.182(2) ? . 2_646
H(15) H(24) 2.911(2) ? . 3_757
H(15) H(25) 3.392(2) ? . 3_757
H(16) O(2) 2.825(2) ? . 2_746
H(16) O(5) 3.386(2) ? . 2_646
H(16) C(11) 3.456(2) ? . 2_746
H(16) H(12) 2.748(3) ? . 2_746
H(16) H(29) 3.207 ? . 1_645
H(16) H(30) 3.565 ? . 2_646
H(17) O(1) 3.565(2) ? . 2_646
H(17) C(8) 3.388(2) ? . 1_545
H(17) C(18) 3.292(2) ? . 3_757
H(17) C(19) 3.568(2) ? . 3_757
H(17) C(27) 3.570(2) ? . 1_645
H(17) C(28) 3.571(2) ? . 1_645
H(17) H(9) 2.909(2) ? . 1_545
H(17) H(10) 3.532(2) ? . 1_545
H(17) H(19) 3.238(2) ? . 3_757
H(17) H(28) 3.336 ? . 1_645
H(17) H(29) 3.337 ? . 1_645
H(18) O(2) 3.332(2) ? . 2_746
H(18) O(4) 3.363(2) ? . 3_757
H(18) C(17) 3.547(2) ? . 3_757
H(18) C(18) 3.528(2) ? . 3_757
H(18) C(23) 3.275(2) ? . 3_857
H(18) C(27) 3.319(2) ? . 1_645
H(18) C(28) 3.580(2) ? . 1_645
H(18) H(19) 3.482(2) ? . 3_757
H(18) H(23) 3.047(2) ? . 3_857
H(18) H(24) 3.305(2) ? . 3_857
H(18) H(25) 2.938(2) ? . 3_857
H(18) H(28) 2.715 ? . 1_645
H(18) H(29) 3.227 ? . 1_645
H(19) C(7) 3.315(2) ? . 3_767
H(19) C(8) 3.497(2) ? . 3_767
H(19) C(26) 3.593(2) ? . 3_667
H(19) H(9) 3.336(2) ? . 3_767
H(19) H(11) 2.982(2) ? . 3_767
H(19) H(17) 3.238(2) ? . 3_757
H(19) H(18) 3.482(2) ? . 3_757
H(19) H(27) 3.321 ? . 3_667
H(19) H(28) 3.419 ? . 3_667
H(20) C(6) 3.309(2) ? . 3_767
H(20) C(7) 3.102(2) ? . 3_767
H(20) C(8) 3.324(2) ? . 3_767
H(20) H(4) 3.594(2) ? . 3_767
H(20) H(5) 2.740(2) ? . 3_767
H(20) H(10) 3.517(2) ? . 3_767
H(20) H(11) 3.368(2) ? . 3_767
H(20) H(14) 3.585(2) ? . 3_757
H(20) H(27) 3.128 ? . 1_655
H(20) H(28) 3.574 ? . 3_767
H(21) N(1) 2.950(2) ? . 3_757
H(21) C(1) 2.994(2) ? . 3_757
H(21) C(2) 2.885(2) ? . 3_757
H(21) C(3) 2.775(2) ? . 3_757
H(21) C(4) 2.805(2) ? . 3_757
H(21) C(9) 3.502(2) ? . 3_757
H(21) C(10) 3.438(2) ? . 3_757
H(21) C(15) 3.569(2) ? . 3_757
H(21) H(1) 3.554(2) ? . 3_757
H(21) H(3) 3.478(2) ? . 3_757
H(21) H(7) 3.179(2) ? . 3_757
H(21) H(8) 3.263(2) ? . 3_757
H(21) H(26) 3.436 ? . 1_655
H(22) O(6) 2.999(2) ? . 3_657
H(22) C(1) 3.574(2) ? . 3_757
H(22) H(1) 3.552(2) ? . 3_757
H(22) H(2) 3.551(2) ? . 3_757
H(22) H(3) 3.519(2) ? . 3_757
H(23) S(2) 3.1566(17) ? . 1_655
H(23) O(3) 2.767(2) ? . 1_655
H(23) O(4) 2.700(2) ? . 1_655
H(23) H(7) 3.592(2) ? . 3_757
H(23) H(13) 3.552(2) ? . 3_857
H(23) H(18) 3.047(2) ? . 3_857
H(23) H(26) 2.987 ? . 1_655
H(23) H(27) 3.366 ? . 1_655
H(23) H(28) 2.823 ? . 3_767
H(24) O(2) 3.499(2) ? . 4_555
H(24) O(3) 3.507(2) ? . 1_655
H(24) C(4) 3.291(2) ? . 3_757
H(24) C(15) 3.292(2) ? . 3_757
H(24) H(7) 3.568(2) ? . 3_757
H(24) H(8) 3.004(2) ? . 3_757
H(24) H(13) 3.072(2) ? . 3_857
H(24) H(15) 2.911(2) ? . 3_757
H(24) H(18) 3.305(2) ? . 3_857
H(25) S(1) 3.5893(18) ? . 4_555
H(25) O(2) 2.670(2) ? . 4_555
H(25) C(27) 3.540(2) ? . 3_767
H(25) H(14) 3.459(2) ? . 3_757
H(25) H(15) 3.392(2) ? . 3_757
H(25) H(18) 2.938(2) ? . 3_857
H(25) H(28) 2.785 ? . 3_767
H(25) H(29) 3.400 ? . 3_767
H(26) C(19) 3.388 ? . 1_455
H(26) C(20) 3.013 ? . 1_455
H(26) C(21) 3.150 ? . 1_455
H(26) C(23) 3.499 ? . 1_455
H(26) H(11) 3.151 ? . 1_455
H(26) H(21) 3.436 ? . 1_455
H(26) H(23) 2.987 ? . 1_455
H(27) O(4) 2.843 ? . 3_667
H(27) C(19) 3.307 ? . 1_455
H(27) H(5) 3.269 ? . 3_667
H(27) H(11) 3.337 ? . 1_455
H(27) H(19) 3.321 ? . 3_667
H(27) H(20) 3.128 ? . 1_455
H(27) H(23) 3.366 ? . 1_455
H(27) H(27) 3.250 ? . 3_667
H(27) H(28) 3.375 ? . 3_667
H(28) O(4) 2.475 ? . 3_667
H(28) C(16) 3.409 ? . 1_465
H(28) C(23) 3.237 ? . 3_767
H(28) H(9) 3.494 ? . 1_455
H(28) H(17) 3.336 ? . 1_465
H(28) H(18) 2.715 ? . 1_465
H(28) H(19) 3.419 ? . 3_667
H(28) H(20) 3.574 ? . 3_767
H(28) H(23) 2.823 ? . 3_767
H(28) H(25) 2.785 ? . 3_767
H(28) H(27) 3.375 ? . 3_667
H(29) S(1) 3.142 ? . 2_656
H(29) O(1) 3.514 ? . 2_656
H(29) O(2) 2.913 ? . 2_656
H(29) C(10) 2.844 ? . 2_656
H(29) C(11) 3.085 ? . 2_656
H(29) C(15) 3.389 ? . 2_656
H(29) C(16) 3.447 ? . 1_465
H(29) H(9) 3.303 ? . 1_455
H(29) H(12) 3.285 ? . 2_656
H(29) H(16) 3.207 ? . 1_465
H(29) H(17) 3.337 ? . 1_465
H(29) H(18) 3.227 ? . 1_465
H(29) H(25) 3.400 ? . 3_767
H(30) C(10) 3.516 ? . 2_656
H(30) C(12) 3.556 ? . 2_656
H(30) C(13) 3.222 ? . 2_656
H(30) C(14) 3.032 ? . 2_656
H(30) C(15) 3.201 ? . 2_656
H(30) H(9) 3.371 ? . 1_455
H(30) H(14) 3.351 ? . 2_656
H(30) H(16) 3.565 ? . 2_656


#==============================================================================

# Additional structures and associated data_? identifiers
# should be added at this point if there is more than one 
# structure analysis in the CIF.

#==============================================================================

#     End of CIF

#==============================================================================
